# Supplementary material for: Decoupling behavioral and transcriptional responses to color in an eyeless cnidarian
Source: BMC Genomics. 2020 May 14;21:361. doi: 10.1186/s12864-020-6766-y (PMC7222589; doi:10.1186/s12864-020-6766-y)
Supplement: Supplementary file 2 — Additional file 2: Table S1. Photoperiod vs. scotoperiod statistical comparisons of activity profiles in this study. Table S2. Reads per sample reported in this study. Table S3. Differentially expressed genes by color and time from DESeq2 analyses. Table S4. Gene ontology enrichment for modules in gene co-expression analysis. Table S5. Gene expression comparisons for the candidate circadian genes reported in this study. [file 12864_2020_6766_MOESM2_ESM.xlsx]

## Sheet: Title Page
Title: Decoupling behavioral and transcriptional responses to color in an eyeless cnidarian
Authors: Whitney B. Leach 1, Adam M. Reitzel 1
Affiliations:
1 Department of Biological Sciences, University of North Carolina at Charlotte, Charlotte, NC, USA

## Sheet: Table S1 Legend
Table S1
Photoperiod vs. scotoperiod statistical comparisons of activity profiles in this study

## Sheet: Table S1
Tukey's multiple comparisons test	Mean Diff.	95.00% CI of diff.	Significant?	Summary	Adjusted P Value
Red Day vs. Red Night	-0.4396	-0.8934 to 0.01425	No	ns	0.0657	A-B
Red Day vs. Blue Day	-5.159	-5.613 to -4.706	Yes	****	<0.0001	A-C
Red Day vs. Blue Night	-6.925	-7.379 to -6.471	Yes	****	<0.0001	A-D
Red Day vs. Green Day	-4.538	-4.992 to -4.084	Yes	****	<0.0001	A-E
Red Day vs. Green Night	-6.218	-6.672 to -5.764	Yes	****	<0.0001	A-F
Red Day vs. Dark Day	-1.696	-2.186 to -1.206	Yes	****	<0.0001	A-G
Red Day vs. Dark Night	-2.439	-2.929 to -1.949	Yes	****	<0.0001	A-H
Red Night vs. Blue Day	-4.72	-5.174 to -4.266	Yes	****	<0.0001	B-C
Red Night vs. Blue Night	-6.485	-6.939 to -6.031	Yes	****	<0.0001	B-D
Red Night vs. Green Day	-4.098	-4.552 to -3.644	Yes	****	<0.0001	B-E
Red Night vs. Green Night	-5.778	-6.232 to -5.324	Yes	****	<0.0001	B-F
Red Night vs. Dark Day	-1.256	-1.747 to -0.7663	Yes	****	<0.0001	B-G
Red Night vs. Dark Night	-1.999	-2.49 to -1.509	Yes	****	<0.0001	B-H
Blue Day vs. Blue Night	-1.765	-2.219 to -1.312	Yes	****	<0.0001	C-D
Blue Day vs. Green Day	0.6216	0.1678 to 1.075	Yes	***	0.0009	C-E
Blue Day vs. Green Night	-1.058	-1.512 to -0.6046	Yes	****	<0.0001	C-F
Blue Day vs. Dark Day	3.463	2.973 to 3.954	Yes	****	<0.0001	C-G
Blue Day vs. Dark Night	2.72	2.23 to 3.211	Yes	****	<0.0001	C-H
Blue Night vs. Green Day	2.387	1.933 to 2.841	Yes	****	<0.0001	D-E
Blue Night vs. Green Night	0.707	0.2532 to 1.161	Yes	****	<0.0001	D-F
Blue Night vs. Dark Day	5.229	4.739 to 5.719	Yes	****	<0.0001	D-G
Blue Night vs. Dark Night	4.486	3.996 to 4.976	Yes	****	<0.0001	D-H
Green Day vs. Green Night	-1.68	-2.134 to -1.226	Yes	****	<0.0001	E-F
Green Day vs. Dark Day	2.842	2.352 to 3.332	Yes	****	<0.0001	E-G
Green Day vs. Dark Night	2.099	1.609 to 2.589	Yes	****	<0.0001	E-H
Green Night vs. Dark Day	4.522	4.032 to 5.012	Yes	****	<0.0001	F-G
Green Night vs. Dark Night	3.779	3.289 to 4.269	Yes	****	<0.0001	F-H
Dark Day vs. Dark Night	-0.743	-1.267 to -0.219	Yes	***	0.0005	G-H

## Sheet: Table S2 Legend
Table S2
Reads per sample reported in this study

## Sheet: Table S2
	.fq	.fq.trim
Average	2.32889e+06	621630
Total	2.25903e+08	6.02981e+07
S47	2962714	918017
S48	2890171	422477
S49	4083669	1014568
S50	3849337	1097358
S51	3119962	466651
S52	2864240	680017
S53	2448431	713777
S54	2247064	688382
S55	3098380	909576
S56	3203101	997073
S57	3228762	857935
S58	3201364	935077
S59	3187170	316950
S60	3443887	904199
S61	3536249	898182
S62	3037488	604581
S63	2355600	756218
S64	2874802	868234
S65	8109	3862
S66	2898348	906825
S67	3502181	1107708
S68	2627567	737074
S69	2439285	758769
S70	1860535	565326
S71	2537258	723861
S72	2613001	718259
S73	2376890	713676
S74	2022368	429951
S75	2798010	765746
S76	3062314	856216
S77	3524401	1027548
S78	2061701	66833
S79	1781527	502421
S80	1965320	561849
S81	2260816	618012
S82	2440122	479551
S83	2182427	479995
S84	2240618	604469
S85	1403133	435618
S86	1426653	219801
S87	2116205	605933
S88	2141121	516265
S89	1683297	465027
S90	1735379	477628
S91	1991889	528557
S92	2419737	677387
S93	2269627	647408
S94	1862301	560974
S95	1862431	486928
S96	2341261	683685
S97	2276719	688563
S98	1209863	407800
S99	2487203	674997
S100	2243694	258114
S101	1714267	472431
S102	1527485	266222
S103	1733223	468319
S104	2301209	515921
S105	2072721	492929
S106	2049247	607343
S107	2323847	426689
S108	2263442	476172
S109	2739598	576864
S110	2506897	669445
S111	2169316	693330
S112	2511015	760475
S113	1712731	383166
S114	1551480	463137
S115	1598950	503989
S116	1810957	542092
S117	1339197	322805
S118	1398339	436393
S119	1824426	589738
S120	2035713	611898
S121	1601970	494140
S122	1231674	330033
S123	1690891	437222
S124	1892713	558943
S125	1324118	361843
S126	1315456	410007
S127	2634015	828137
S128	2889005	963393
S129	1758463	520209
S130	2310307	627740
S131	2143356	588809
S132	1986280	544375
S133	1850022	503936
S134	1773800	552008
S135	3924229	1131368
S136	4102503	1209869
S137	3061180	933425
S138	3208200	829402
S139	3282323	835963
S140	2983858	854601
S141	1842	900
S142	3117951	868877

## Sheet: Table S3 Legend
Table S3
Differentially expressed genes in each color by time

## Sheet: Table S3
Red											Green											Blue											Red v Dark										Blue v Dark
	NVE	annot	JGI	baseMean	log2FoldChange	lfcSE	stat	pvalue	padj			NVE	annot	JGI	baseMean	log2FoldChange	lfcSE	stat	pvalue	padj			NVE	annot	JGI	baseMean	log2FoldChange	lfcSE	stat	pvalue	padj		NVE	annot	JGI	baseMean	log2FoldChange	lfcSE	stat	pvalue	padj		NVE	annot	JGI	baseMean	log2FoldChange	lfcSE	stat
2v14	NVE17939	perilipin family	237612	14.4066	-1.21308	0.260201	-4.6621	3.13001e-06	0.00981675		2v14	NVE24810	collagen alpha-3(VI) chain	107313138719764	26.8765	-0.983167	0.237135	-4.14603	3.38286e-05	0.0996365		2v14	NVE2543	uncharacterized protein	-	8.56576	-1.44075	0.339373	-4.24532	2.18277e-05	0.0260132		NVE23661	uncharacterized protein	-	4.6835	-2.93916	0.778189	-3.77693	0.000158773	0.00567767		NVE25722	dynein, cytoplasmic 1, heavy chain 1	225543	5.18368	-3.16592	0.891455	-3.55141
	NVE18736	selenoprotein	98340	17.8486	0.892759	0.190844	4.67795	2.89757e-06	0.00981675			NVE5408	hepatic leukemia factor	87565	45.521	1.69598	0.393514	4.30984	1.63373e-05	0.0721781			NVE14800	transmembrane protein	-	181.576	0.363238	0.0913478	3.97643	6.99572e-05	0.063985		NVE15026	uncharacterized protein	-	26.4147	-1.94728	0.458627	-4.24588	2.17739e-05	0.00145638		NVE23661	uncharacterized protein	-	4.6835	-3.13814	0.790618	-3.96922
	NVE26091	uncharacterized protein	-	3.00485	19.3494	2.55408	7.57589	3.56683e-14	3.35603e-10			NVE14677	nvPAR-bZIPa	150375	11.9439	3.15451	0.702596	4.48979	7.12935e-06	0.062995			NVE24307	uncharacterized protein	-	78.227	0.661561	0.148934	4.44197	8.91389e-06	0.0141642		NVE1711	uncharacterized protein	-	10.0095	-1.91146	0.48694	-3.92546	8.65646e-05	0.0038693		NVE23787	dehydrin-like protein	-	95.9096	-2.43937	0.603077	-4.04487
																							NVE5408	*bzip transcription factor (similar to nvPAR-bZIPa)	87565	33.1495	1.36145	0.329397	4.13317	3.57792e-05	0.0379021		NVE2933	uncharacterized protein	-	23.7314	-1.88209	0.400109	-4.70394	2.55182e-06	0.000334253		NVE15026	uncharacterized protein	-	26.4147	-2.15421	0.459869	-4.6844
6v18	NVE21340	ribosomal protein	-	14.5371	-8.75815	1.91407	-4.57567	4.74707e-06	0.00236207		6v18	NVE8107	*nvPAR-bZIPc	39846	5.07155	-2.51519	0.596347	-4.21766	2.46849e-05	0.0145411			NVE2550	uncharacterized protein	-	9.39128	1.64722	0.415585	3.96361	7.38237e-05	0.063985		NVE21776	shk domain-like	-	4.57618	-1.85177	0.376038	-4.92444	8.46039e-07	0.000156876		NVE16166	pectate lyase	233708	15.2401	-1.9833	0.420906	-4.71199
	NVE14551	collagenase	61733	5.57868	-2.41695	0.56109	-4.30759	1.65044e-05	0.00621161			NVE14551	collagenase	61733	4.60253	-2.21422	0.555785	-3.98396	6.77777e-05	0.0285183			NVE14677	*nvPAR-bZIPa	150375	10.1876	2.58645	0.598321	4.32285	1.54024e-05	0.020978		NVE23787	dehydrin-like protein	-	95.9096	-1.63264	0.604561	-2.70055	0.00692259	0.0744435		NVE1253	uncharacterized protein	-	19.7688	-1.92533	0.395655	-4.86618
	NVE24306	uncharacterized protein	-	2.64064	-1.45701	0.476036	-3.06072	0.00220809	0.0799074			NVE11889	splicing factor 3b, subunit 4	-	7.86834	-1.66075	0.431396	-3.84971	0.000118257	0.0348305			NVE25953	neurofilament heavy polypeptide	208744	2.4506	17.6996	2.10206	8.42009	3.76209e-17	8.96695e-14		NVE16166	pectate lyase	233708	15.2401	-1.50127	0.415353	-3.61444	0.000300999	0.00867135		NVE2195	galaxin precursor	-	109.442	-1.77724	0.393263	-4.51922
	NVE7039	uncharacterized protein	-	22.5903	-1.16828	0.379498	-3.07848	0.00208058	0.078741			NVE6051	uncharacterized protein	245604	6.0708	-1.36868	0.355522	-3.84978	0.000118226	0.0348305			NVE24423	coiled-coil domain containing	186346	2.97966	18.8104	1.95623	9.61566	6.86703e-22	2.18234e-18		NVE17303	uncharacterized protein	-	2.59684	-1.48178	0.483406	-3.0653	0.00217452	0.0342941		NVE24607	low density lipoprotein receptor-related protein	107027	194.914	-1.59122	0.335994	-4.73586
	NVE6051	uncharacterized protein	245604	6.18964	-1.11917	0.368456	-3.03745	0.00238585	0.0825312			NVE17339	uncharacterized protein	241284	10.8312	-1.29369	0.362848	-3.56538	0.000363329	0.0668829			NVE8511	lactadherin, milk fat globule-EGF factor 8 protein	18606	4.07086	18.8302	1.8286	10.2976	7.22735e-25	3.44528e-21		NVE10468	rootlectin	-	25.9315	-1.4435	0.403181	-3.58027	0.000343245	0.00935923		NVE2933	uncharacterized protein	-	23.7314	-1.55259	0.399571	-3.88566
	NVE2295	ribosomal protein	188356	531.435	-0.469284	0.12727	-3.6873	0.000226643	0.0266561			NVE16955	ubiquitin	231164	93.731	-0.846174	0.217971	-3.88206	0.000103577	0.0348305			NVE8354	uncharacterized protein	200264	1.98632	19.166	2.32184	8.25466	1.5233e-16	2.90463e-13		NVE14517	uncharacterized protein	-	50.8412	-1.41162	0.277599	-5.0851	3.67426e-07	9.62554e-05		NVE19366	uncharacterized protein	241766	16.9086	-1.33431	0.438402	-3.04358
	NVE1638	ribosomal protein	188032	378.203	0.276412	0.0888157	3.11219	0.00185703	0.0766741			NVE8455	uncharacterized protein	-	270.589	-0.702289	0.186657	-3.76246	0.000168248	0.0428084			NVE22709	uncharacterized protein	-	2.63953	19.3804	1.82651	10.6106	2.65944e-26	2.53551e-22		NVE7760	uncharacterized protein	-	49.6008	-1.34923	0.410518	-3.28665	0.00101385	0.0203262		NVE23612	GP2 THP-like protein	207197	2.71009	-1.31429	0.442797	-2.96815
	NVE2942	ribosomal protein	160310	966.386	0.296338	0.091494	3.23888	0.00120001	0.0627273			NVE10189	profilin	246711	149.95	-0.574664	0.142319	-4.03787	5.39389e-05	0.0250844													NVE8689	uncharacterized protein	-	16.9737	-1.32945	0.410248	-3.24061	0.00119274	0.0225879		NVE19960	tyrosine 3-monooxygenase tryptophan 5-monooxygenase activation protein	-	20.7755	-1.27463	0.324695	-3.92562
	NVE13301	ribosomal protein	237519	411.587	0.308363	0.0949708	3.24692	0.00116661	0.0620851			NVE5400	thymosin beta 4	160811	373.187	0.550876	0.161322	3.41476	0.000638378	0.0940118		6v18	NVE12713	hemocytin	-	3.97049	-23.7728	3.21748	-7.38864	1.48341e-13	1.41428e-09		NVE24408	uncharacterized protein	-	23.1564	-1.30269	0.338314	-3.85054	0.000117857	0.00461209		NVE25138	uncharacterized protein	-	232.356	-1.27026	0.268057	-4.73879
	NVE21786	*eukaryotic translation initiation factor 3 subunit C	20376	85.9865	0.384979	0.122213	3.15008	0.00163228	0.0738371			NVE7184	ribosomal protein	48125	188.757	0.571666	0.161239	3.54547	0.000391918	0.0676575			NVE20010	uncharacterized protein	-	9.15416	-18.7755	3.14639	-5.96731	2.41202e-09	1.14981e-05		NVE19960	tyrosine 3-monooxygenase tryptophan 5-monooxygenase activation protein	-	20.7755	-1.25115	0.323237	-3.87067	0.000108536	0.00428714		NVE10468	rootlectin	-	25.9315	-1.26381	0.402497	-3.13992
	NVE15896	ezrin/radixin/moesin	247943	157.878	0.400183	0.127366	3.14198	0.00167811	0.0744781			NVE7831	uncharacterized protein	-	40.4172	0.582959	0.172124	3.38686	0.000706969	0.0994421			NVE14551	collagenase	61733	5.5655	-2.44619	0.557266	-4.38962	1.13548e-05	0.0110901		NVE10469	neuropeptide signaling pathway	215838	4.23846	-1.22451	0.397193	-3.0829	0.00204992	0.0331609		NVE15731	synaptotagmin	-	2.80501	-1.17791	0.400771	-2.9391
	NVE1971	nucleolin	244349	187.165	0.45028	0.14972	3.00748	0.00263427	0.0854167			NVE168	SH3, cortactin	79346	37.2075	0.653151	0.160005	4.08208	4.46352e-05	0.0219109			NVE12815	uncharacterized protein	-	17.5185	-1.24113	0.2875	-4.31699	1.58173e-05	0.0125668		NVE14804	uncharacterized protein	-	3.74158	-1.15512	0.412062	-2.80326	0.00505892	0.0618816		NVE24408	uncharacterized protein	-	23.1564	-1.16097	0.338674	-3.42798
	NVE19027	actin binding	238389	239.834	0.450776	0.139334	3.23523	0.00121547	0.0631842			NVE22977	zinc finger HIT domain containing protein 4 (PAP-1-associated protein 1)	206717	32.796	0.661318	0.186253	3.55065	0.000384288	0.0676575			NVE2295	ribosomal protein	188356	625.417	-0.481115	0.125003	-3.84882	0.000118687	0.0448595		NVE3464	lysine methyltransferase	116044	3.24948	-1.14711	0.316908	-3.6197	0.000294943	0.00858519		NVE9905	uncharacterized protein	-	4.03647	-1.14298	0.340534	-3.35645
	NVE20308	PLAC8 family	205075	157.692	0.471109	0.143319	3.28713	0.00101214	0.05754			NVE16284	dynactin 1	81224	18.5719	0.711296	0.197226	3.6065	0.000310354	0.0596149			NVE13346	tumor protein homolog	132059	1250.36	-0.439465	0.113656	-3.86661	0.000110357	0.0448595		NVE24545	carbamoylphosphate synthase large	243275	3.02039	-1.12777	0.421851	-2.67338	0.00750916	0.0788629		NVE7148	uncharacterized protein	-	10.9878	-1.13022	0.291338	-3.87941
	NVE23054	ribosomal protein	236919	222.608	0.481998	0.158414	3.04265	0.00234505	0.0819488			NVE24203	tubulin	-	51.1989	0.716973	0.199274	3.59793	0.000320763	0.0603035			NVE5385	ADP, ATP carrier protein	239511	786.969	-0.389248	0.107819	-3.61019	0.000305969	0.076766		NVE4486	uncharacterized protein	-	36.9112	-1.11772	0.366825	-3.04701	0.00231134	0.0359911		NVE22000	uncharacterized protein	-	5.54038	-1.0954	0.282543	-3.87692
	NVE19531	ribosome binding protein 1 homolog	-	73.9189	0.482422	0.134479	3.58735	0.000334061	0.034165			NVE17170	g-protein coupled receptor	248107	94.6676	0.723133	0.187724	3.85211	0.000117102	0.0348305			NVE25570	ferritin	235103	3480.35	-0.372652	0.10272	-3.62784	0.000285804	0.0756905		NVE2715	uncharacterized protein	244599	2.85192	-1.10809	0.42869	-2.58483	0.0097427	0.0909737		NVE16927	5-hydroxytryptamine receptor 4, GPCR chemoreceptor	9297	4.92879	-1.0866	0.292318	-3.71719
	NVE11482	NADP-dependent malic enzyme	173675	46.7624	0.486503	0.162058	3.00203	0.00268184	0.0861209			NVE21058	serine threonine kinase 10	82599	41.7106	0.735995	0.149782	4.91378	8.93377e-07	0.00197347			NVE23052	tyrosine 3-monooxygenase tryptophan 5-monooxygenase activation protein	104509	110.602	0.409561	0.115854	3.53516	0.000407531	0.0903582		NVE24407	uncharacterized protein	-	23.5279	-1.10347	0.350086	-3.15199	0.00162162	0.028113		NVE1252	macrophage receptor with collagenous structure	-	31.8153	-1.06993	0.362949	-2.94788
	NVE20761	prohibitin 2	242223	36.1185	0.517224	0.158095	3.2716	0.0010694	0.0592148			NVE8079	hsc70-interacting protein	79755	53.1439	0.801789	0.189911	4.22191	2.42237e-05	0.0145411			NVE20089	adducin 3 (gamma)	99928	88.9592	0.535587	0.14201	3.77147	0.000162292	0.051118		NVE14556	fucolectin	-	28.7406	-1.09121	0.279998	-3.89721	9.73057e-05	0.00401952		NVE12314	uncharacterized protein	-	3.28239	-1.06048	0.353543	-2.99957
	NVE24914	gelsolin	243391	68.4799	0.538799	0.15769	3.41682	0.000633567	0.045341			NVE15608	serine protease	236044	85.6046	0.814596	0.237177	3.43455	0.000593529	0.0888885			NVE17883	ATP synthase subunit b	203782	53.5208	0.590362	0.158834	3.71685	0.000201724	0.05828		NVE17073	uncharacterized protein	241226	2.24294	-1.07016	0.333832	-3.2057	0.00134737	0.0246738		NVE16219	myelin transcription factor-like	248019	70.4209	-1.03837	0.27085	-3.83375
	NVE1247	talin	159935	45.3384	0.539508	0.159945	3.37307	0.000743344	0.0496037			NVE3942	*DEK oncogene	48067	25.7419	0.830551	0.202091	4.10979	3.96021e-05	0.0205838			NVE21058	serine threonine kinase 10	82599	49.0491	0.593305	0.162899	3.64216	0.000270361	0.0736462		NVE4424	GDP-mannose transporter	211967	9.41818	-1.05441	0.217331	-4.85163	1.22449e-06	0.000195732		NVE21313	immunoglobulin superfamily	242345	26.7381	-1.0244	0.342555	-2.99045
	NVE10378	signal recognition particle receptor	90575	30.5442	0.554338	0.183985	3.01295	0.00258724	0.0848199			NVE16915	drebrin-like	137751	37.6568	0.844113	0.196702	4.29133	1.77603e-05	0.0142663			NVE7184	ribosomal protein	48125	226.993	0.654054	0.184149	3.55177	0.000382656	0.0880685		NVE24109	uncharacterized protein	-	3.23234	-1.04818	0.275543	-3.80406	0.000142344	0.00531253		NVE10399	uncharacterized protein	-	4.9277	-1.01291	0.254922	-3.97341
	NVE13131	twinfilin, actin-binding protein, homolog	181605	23.843	0.557979	0.179462	3.10918	0.00187607	0.0766741			NVE6040	fes/CIP4, and EFC/F-BAR homology domain	12640	20.3624	0.861304	0.205435	4.19258	2.75796e-05	0.0152308			NVE4430	alcohol dehydrogenase	-	41.9769	0.665108	0.173561	3.83213	0.000127041	0.0448595		NVE11822	cyclin-dependent kinases regulatory subunit	240356	3.49127	-1.04238	0.36304	-2.87125	0.00408846	0.0536276		NVE23912	uncharacterized protein	-	27.469	-1.00917	0.302169	-3.33975
	NVE24947	sel-1 suppressor of lin-12-like	167428	38.6078	0.559626	0.158083	3.54008	0.0004	0.0376496			NVE25258	calreticulin	61368	343.067	0.895188	0.207832	4.30726	1.65291e-05	0.0142663			NVE9571	septin 4	172695	27.2737	0.722014	0.201012	3.59189	0.000328287	0.0782471		NVE5004	uncharacterized protein	-	14.2488	-1.03657	0.377612	-2.74507	0.00604975	0.068085		NVE4530	uncharacterized protein	-	4.66686	-1.00514	0.263571	-3.81354
	NVE23847	ADP-ribosylation factor 6	236955	40.8531	0.560189	0.180322	3.10661	0.00189245	0.0766741			NVE14289	lipoxygenase homology domain-containing protein 1, PLAT/LH2 domain	9344350970	100.377	0.91631	0.217026	4.22212	2.42016e-05	0.0145411			NVE5716	ZP domain-containing protein	245496	76.1379	0.729432	0.165739	4.4011	1.07705e-05	0.0110901		NVE2005	uncharacterized protein	-	2.43235	-1.03603	0.368114	-2.81442	0.00488655	0.0605555		NVE17117	kelch-like 2 protein	96202	3.92521	-1.00473	0.29231	-3.43721
	NVE655	NADH dehydrogenase	110807	61.3131	0.561836	0.166231	3.37986	0.00072523	0.0490913			NVE22558	uncharacterized protein	-	28.3915	0.935046	0.189151	4.94339	7.67768e-07	0.00197347			NVE9330	peptidyl-prolyl cis-trans isomerase (cyclophilin)	215109	67.3821	0.764398	0.191869	3.98395	6.778e-05	0.0307721		NVE10071	uncharacterized protein	246658	7.61779	-1.03407	0.332969	-3.10561	0.00189884	0.0314727		NVE24165	collagen triple helix repeat containing 1	207415	28.9368	-1.00426	0.269595	-3.72507
	NVE9635	uncharacterized protein	246522	30.6882	0.563454	0.183057	3.07802	0.0020838	0.078741			NVE12149	eukaryotic translation initiation factor 3	240395	16.3302	0.95019	0.251391	3.77973	0.000157	0.0420378			NVE20182	quinoid dihydropteridine reductase	242045	27.831	0.764713	0.215525	3.54814	0.000387967	0.0880685		NVE2195	galaxin precursor	-	109.442	-1.00756	0.394452	-2.55432	0.0106397	0.0958382		NVE13419	heparanase	132247	5.65716	-0.993832	0.289542	-3.43243
	NVE12207	amino acid-rich with GYF domain-containing protein 2	247227	51.9673	0.571751	0.184696	3.09564	0.00196391	0.0766741			NVE12686	SECIS binding protein	131367131390	11.4576	0.967532	0.272791	3.54679	0.000389956	0.0676575			NVE23821	uncharacterized protein	243093	23.0326	0.788342	0.219059	3.59876	0.000319733	0.0781625		NVE16646	mannan-binding lectin serine peptidase	95672	10.085	-0.995223	0.36106	-2.75639	0.00584427	0.0664813		NVE4717	D-galactoside binding	87157	26.3301	-0.993275	0.21622	-4.59381
	NVE20003	transaminase (alanine aminotransferase)	236165	53.4026	0.575639	0.187251	3.07416	0.00211095	0.0788621			NVE2677	trinucleotide repeat containing 6B	244574	27.7734	0.982523	0.277447	3.5413	0.000398165	0.0676575			NVE22871	NGFI-A-binding protein 1	104202	17.2457	0.829823	0.220126	3.76976	0.000163407	0.051118		NVE11648	leucine rich repeat	173772	4.55525	-0.991747	0.355025	-2.79346	0.00521481	0.0625902		NVE5784	ependymin related protein-1 precursor	-	8.62277	-0.983552	0.251542	-3.9101
	NVE18926	ABRA C-terminal like	158749	65.4488	0.577362	0.186295	3.09919	0.0019405	0.0766741			NVE5878	uncharacterized protein	120019	14.2769	1.02761	0.267902	3.83578	0.000125168	0.035677			NVE8079	hsc70-interacting protein	79755	66.7773	0.851806	0.200226	4.25422	2.09777e-05	0.0142858		NVE4841	nvNEP-12	245240	8.62674	-0.987863	0.267653	-3.69083	0.000223523	0.00721932		NVE18461	uncharacterized protein	-	7.72722	-0.974168	0.308649	-3.15623
	NVE168	SH3, cortactin	79346	40.9836	0.581243	0.160218	3.62782	0.000285824	0.031639			NVE13427	calumenin-B precursor / EF-hand calcium binding domain	174458	12.505	1.03735	0.302008	3.43484	0.000592902	0.0888885			NVE23786	areatinase/prolidase N-terminal domain	166808	34.3467	0.86799	0.229955	3.77461	0.000160261	0.051118		NVE1850	nvNEP-2	244297	18.4887	-0.985354	0.289694	-3.40136	0.000670513	0.0150562		NVE8467	cold inducible RNA binding protein	246176	7.51297	-0.966943	0.290523	-3.32829
	NVE8230	guanine nucleotide binding protein (G protein), alpha	177378	53.7757	0.58702	0.159931	3.67045	0.00024212	0.0281247			NVE383	WW domain binding protein 11	-	15.8241	1.04658	0.235747	4.43942	9.02026e-06	0.0113861			NVE2702	alpha tubulin	244590	89.6316	0.897845	0.219515	4.09013	4.3114e-05	0.022836		NVE4584	proteasome assembly protein	117889	3.08162	-0.966928	0.292793	-3.30243	0.000958507	0.0196515		NVE12939	theromacin	-	630.106	-0.963803	0.166469	-5.78968
	NVE22713	uncharacterized protein	-	30.6213	0.588162	0.173366	3.39261	0.0006923	0.047896			NVE17839	uncharacterized protein	-	12.2846	1.07969	0.288491	3.74256	0.000182153	0.0428084			NVE25258	calreticulin	61368	417.184	0.912875	0.218107	4.18544	2.8461e-05	0.0166589		NVE12874	pyridoxamine 5'-phosphate oxidase	80869	2.88436	-0.966333	0.292937	-3.29878	0.000971073	0.0197801		NVE2428	predicted protein	210524	10.9286	-0.955015	0.274019	-3.48521
	NVE17867	protein phosphatase 1, regulatory subunit	241438203767	37.3292	0.588208	0.191768	3.06729	0.00216009	0.0792738			NVE11653	prostamide/prostaglandin F synthase	233543	12.3281	1.08187	0.296065	3.65417	0.000258017	0.0553571			NVE13427	calumenin-B precursor / EF-hand calcium binding domain	174458	15.4308	1.06486	0.303388	3.50988	0.000448308	0.0971402		NVE1943	dynein, axonemal, light chain 4	113459	4.33921	-0.95931	0.332968	-2.88109	0.00396303	0.0525672		NVE1682	uronyl-2-sulfotransferase	112906	2.69366	-0.93058	0.27462	-3.38861
	NVE1135	eukaryotic translation initiation factor 5B	16857526323	60.5568	0.590584	0.158981	3.71481	0.00020336	0.0251765			NVE2702	alpha tubulin	244590	70.8342	1.09436	0.205818	5.31709	1.05438e-07	0.000931651			NVE377	uncharacterized protein	-	10.1004	1.08117	0.298815	3.61819	0.000296676	0.0764463		NVE4182	uncharacterized protein	117062	7.24765	-0.948712	0.261505	-3.62789	0.00028575	0.00837477		NVE1236	neuronal pentraxin	179157	18.1924	-0.929159	0.292973	-3.17148
	NVE18971	secreted protein acidic and rich in cysteine Ca binding region	238351	41.2872	0.595861	0.201712	2.95402	0.00313663	0.0939891			NVE14216	uncharacterized protein	240713	21.0422	1.09531	0.316982	3.45542	0.00054944	0.0862456			NVE20449	hydroxysteroid dehydrogenase	184356	9.61112	1.13047	0.300218	3.76551	0.000166211	0.051118		NVE2188	uncharacterized protein	-	73.3712	-0.945921	0.269427	-3.51087	0.000446646	0.0112961		NVE9140	glycosyl transferase 4-like domain	-	5.02683	-0.920093	0.276179	-3.33151
	NVE11271	universal stress protein	236573	53.2204	0.597755	0.188112	3.17766	0.00148468	0.0716376			NVE2962	uncharacterized protein	199076	35.973	1.17409	0.318517	3.68611	0.000227711	0.0507932			NVE12149	eukaryotic translation initiation factor 3	240395	17.3407	1.25027	0.291876	4.28357	1.83922e-05	0.0134886		NVE7779	cytochrome c oxidase assembly factor 5	191169	11.7636	-0.945437	0.150358	-6.2879	3.21797e-10	7.58717e-07		NVE18891	uncharacterized protein	82280	2.5902	-0.895873	0.302452	-2.96203
	NVE13522	dyskeratosis congenita 1, dyskerin	92827	47.7254	0.600466	0.144568	4.15351	3.27417e-05	0.00880191			NVE297	lysine-rich nucleolar protein	238943	25.1131	1.18175	0.277178	4.26352	2.01234e-05	0.0145411			NVE22689	acidic leucine-rich nuclear phosphoprotein 32 family member	104042	16.6371	1.47091	0.400004	3.67724	0.000235771	0.0661129		NVE15538	dynein, light chain	236679	58.3126	-0.945012	0.222202	-4.25295	2.10977e-05	0.00143145		NVE259	uncharacterized protein	-	15.3699	-0.860422	0.269329	-3.19469
	NVE17322	Beta subunit	163681	27.2259	0.608291	0.1697	3.5845	0.000337727	0.0341686			NVE20076	polysaccharide deacetylase	140878	66.0131	1.22802	0.336569	3.64864	0.000263635	0.0553571			NVE8847	nvNEP-16a, venom allergen-like (VAL) 11 protein	239871	12.5464	1.6352	0.42391	3.85742	0.000114592	0.0448595		NVE19068	replication protein A3, 14kDa	236362	3.14444	-0.913344	0.28128	-3.2471	0.00116587	0.0222578		NVE20024	collagen triple helix repeat	140821	214.53	-0.860354	0.264233	-3.25604
	NVE23410	uncharacterized protein	-	15.1259	0.608591	0.20534	2.96383	0.00303838	0.0925182			NVE21112	zinc finger matrin-type protein 2	165407	10.2648	1.28507	0.367012	3.50143	0.000462776	0.074347			NVE17634	guanylate-binding protein 3	203635	9.22988	1.83708	0.494075	3.71823	0.000200623	0.05828		NVE2187	uncharacterized protein	-	257.748	-0.898142	0.200992	-4.46854	7.87535e-06	0.000721092		NVE2142	uncharacterized protein	-	11.5571	-0.835278	0.28919	-2.88833
	NVE19352	dysferlin, limb girdle muscular dystrophy 2B (autosomal recessive)	98802	69.3925	0.608978	0.207397	2.93629	0.00332158	0.0970583			NVE21496	PC4 and SFRS1 interacting protein 1	102123	34.3821	1.32478	0.306503	4.32224	1.54451e-05	0.0142663			NVE11261	supervillin	181209	40.3233	1.99384	0.496191	4.01828	5.86235e-05	0.0294166		NVE902	uncharacterized protein	-	5.18252	-0.893009	0.306663	-2.91202	0.00359095	0.0492241		NVE4424	GDP-mannose transporter	211967	9.41818	-0.813372	0.219659	-3.70289
	NVE38	pyruvate kinase	157664	27.5337	0.609003	0.201603	3.0208	0.00252109	0.0846467			NVE24200	tubulin	235000	5.70264	1.39568	0.373157	3.74019	0.000183884	0.0428084			NVE1477	uncharacterized protein	-	115.451	2.03855	0.530832	3.8403	0.000122885	0.0448595		NVE18284	histone H2A	-	18.5727	-0.889346	0.336808	-2.64051	0.00827806	0.0835312		NVE6615	uncharacterized protein	-	38.49	-0.810836	0.166531	-4.86897
	NVE24816	prot	167347	19.171	0.611889	0.20881	2.93036	0.00338568	0.0983206			NVE20476	membrane associated guanylate kinase	20232	12.7923	1.56448	0.418322	3.73989	0.000184101	0.0428084			NVE18913	protein lunapark-B	-	40.9697	2.24785	0.564113	3.98475	6.75519e-05	0.0307721		NVE11002	ankyrin repeat	-	4.72203	-0.889287	0.330384	-2.69167	0.00710947	0.0761925		NVE14517	uncharacterized protein	-	50.8412	-0.810749	0.275647	-2.94126
	NVE22534	zinc finger protein 318	238693	73.4674	0.612683	0.148052	4.13829	3.49904e-05	0.00889815			NVE17937	*unknown	-	4.1167	1.65871	0.489863	3.38607	0.000709014	0.0994421			NVE14353	glycerone-phosphate O-acyltransferase	174806	45.9957	2.33735	0.556746	4.19823	2.69014e-05	0.0166589		NVE945	uncharacterized protein	-	7.30716	-0.858357	0.285854	-3.00278	0.00267528	0.0399218		NVE6614	uncharacterized protein	-	22.7503	-0.793212	0.183117	-4.33171
	NVE366	lethal giant larvae homolog	85009	66.7716	0.618519	0.186714	3.31266	0.00092414	0.0550331			NVE6588	uncharacterized protein	-	11.1237	1.68274	0.435625	3.86281	0.000112088	0.0348305			NVE128	uncharacterized protein	-	51.9	2.58416	0.555489	4.65206	3.28643e-06	0.00626656		NVE21177	ATP synthase subunit	-	89.6936	-0.856664	0.163146	-5.25092	1.51342e-07	5.94245e-05		NVE4723	immunoglobulin superfamily	-	37.0384	-0.77866	0.244578	-3.18369
	NVE22972	uncharacterized protein	206711	46.1458	0.620424	0.204729	3.03046	0.00244179	0.0838495			NVE11261	supervillin	181209	32.879	1.79973	0.45862	3.92423	8.70084e-05	0.0320336			NVE15710	NOP2 Sun domain family, member 7	194470	57.0084	2.58724	0.592918	4.36358	1.27954e-05	0.0110901		NVE1728	uncharacterized protein	-	9.07491	-0.84464	0.26348	-3.20571	0.0013473	0.0246738		NVE6616	vitellogenin precursor	245778	66.171	-0.775996	0.163355	-4.75037
	NVE5159	protein tyrosine phosphatase, non-receptor type	8255	22.763	0.626022	0.211103	2.96548	0.00302214	0.0923224			NVE5213	solute carrier family 22	118993	3.85272	1.93654	0.525717	3.68363	0.000229937	0.0507932			NVE19383	histone-lysine N-methyltransferase, H3 lysine-36 and H4 lysine-20 specific	183768	62.6019	2.6364	0.593284	4.44374	8.84087e-06	0.0110901		NVE2539	cofilin	227079	9.48839	-0.838122	0.323166	-2.59347	0.00950124	0.0904618		NVE10051	low density lipoprotein receptor-related protein	-	1640.4	-0.773515	0.250801	-3.08418
	NVE542	eukaryotic translation initiation factor	168210	43.4726	0.628168	0.183576	3.42185	0.000621973	0.0451906			NVE14353	glycerone-phosphate O-acyltransferase	174806	41.7648	1.93699	0.561113	3.45204	0.000556361	0.0862456			NVE2668	uncharacterized protein	-	335.972	2.78588	0.667162	4.17572	2.97043e-05	0.0166589		NVE1030	proteasome (prosome, macropain) 26S subunit, ATPase, 1	-	3.35094	-0.834662	0.297219	-2.80824	0.0049813	0.06141		NVE23301	uncharacterized protein	242934	10.2384	-0.760182	0.258656	-2.93896
	NVE8026	sh2 domain containing	80195	30.0559	0.635216	0.205917	3.08481	0.0020368	0.0779034			NVE12890	multiple myeloma tumor-associated protein 2 homolog	196760	3.60373	2.00597	0.592009	3.38841	0.000703	0.0994421			NVE2472	uncharacterized protein	227071	43.3718	3.11533	0.708366	4.3979	1.09301e-05	0.0110901		NVE14803	uncharacterized protein	-	3.28397	-0.831326	0.299632	-2.77449	0.00552878	0.0647726		NVE13323	uncharacterized protein	-	23.908	-0.74972	0.170068	-4.40836
	NVE2076	uncharacterized protein	239114	17.2501	0.636881	0.213116	2.98842	0.00280421	0.0891379			NVE18913	protein lunapark-B	-	35.2503	2.10902	0.581827	3.62482	0.000289162	0.0567785			NVE516	ring finger protein, transmembrane	110696	19.2079	3.58432	0.821254	4.36445	1.27441e-05	0.0110901		NVE4717	D-galactoside binding	87157	26.3301	-0.830819	0.213409	-3.89309	9.89757e-05	0.00403845		NVE8274	alpha-N-acetylgalactosamine-specific lectin	200176	29.2082	-0.74743	0.237324	-3.14941
	NVE807	VAMP (vesicle-associated membrane protein)-associated protein	111113	26.0184	0.63979	0.216095	2.96069	0.0030695	0.0928647			NVE1477	uncharacterized protein	-	100.479	2.1171	0.564544	3.7501	0.000176767	0.0428084			NVE570	eppin	237062	55.36	3.63644	0.770617	4.71888	2.37151e-06	0.0056525		NVE2640	uncharacterized protein	-	4.77722	-0.809658	0.251032	-3.22531	0.00125835	0.0233612		NVE8334	notch ligand	-	4.80702	-0.743307	0.248147	-2.99544
	NVE20089	adducin 3 (gamma)	99928	81.6481	0.644103	0.161077	3.99873	6.36835e-05	0.0134028			NVE8679	*nvHES/HEY helt bHLH transcription factor	246249	13.1829	2.24114	0.639568	3.50414	0.000458078	0.074347			NVE17892	synaptotagmin VII	97106	48.3654	3.88046	0.79274	4.89499	9.83086e-07	0.00312425		NVE18771	allograft inflammatory factor 1	98259	6.11987	-0.804539	0.297508	-2.70426	0.00684563	0.0738686		NVE18910	uncharacterized protein	238315	4.55188	-0.73698	0.237458	-3.10362
	NVE16477	guanine nucleotide binding protein	158666	21.8245	0.645896	0.218541	2.95549	0.00312172	0.0938412			NVE14677	*nvPAR-bZIPa	150375	11.9439	2.3468	0.667505	3.51578	0.00043847	0.0731005			NVE14663	alpha-prime sex pheromone precursor	134595	8.72397	5.5533	1.42342	3.90137	9.56488e-05	0.0414507		NVE21777	uncharacterized protein	-	4.57398	-0.799196	0.236867	-3.37403	0.00074077	0.0162093		NVE12490	uncharacterized protein	-	6.09798	-0.736859	0.251246	-2.93282
	NVE9797	aldehyde dehydrogenase	192075	22.6322	0.645919	0.203408	3.17549	0.00149583	0.0718074			NVE8085	*nvPAR-bZIPd	80243	22.3197	2.39771	0.609875	3.93147	8.44264e-05	0.0320336													NVE25157	uncharacterized protein	-	3.4375	-0.793209	0.265732	-2.985	0.00283583	0.0415936		NVE24162	pathogenesis-related protein	207412	104.733	-0.732576	0.193136	-3.79306
	NVE25290	apolipophorins	84136	263.485	0.64595	0.186917	3.4558	0.000548655	0.0419698			NVE2668	uncharacterized protein	-	326.98	2.47647	0.649833	3.81094	0.000138441	0.0382271		10v22	NVE14551	collagenase	61733	5.5655	-3.18183	0.588456	-5.40708	6.40614e-08	0.000455603		NVE19049	uncharacterized protein	-	12.5838	-0.784659	0.15664	-5.00931	5.46259e-07	0.000122661		NVE6086	cytoplasmic protein	213132	9.10158	-0.728814	0.239969	-3.03712
	NVE6226	UPF2 regulator of nonsense transcripts homolog	88040	33.7406	0.648526	0.208935	3.10397	0.00190944	0.0766741			NVE15710	NOP2 Sun domain family, member 7	194470	49.8124	2.56594	0.637802	4.0231	5.74369e-05	0.0253756			NVE24306	uncharacterized protein	-	3.04926	-3.1197	0.702719	-4.43947	9.01805e-06	0.0214945		NVE10399	uncharacterized protein	-	4.9277	-0.779844	0.239699	-3.25342	0.00114023	0.0220359		NVE9792	OTU domain-containing protein	126147	3.73906	-0.727731	0.239454	-3.03913
	NVE14731	RNA-binding protein 25	134867	25.7128	0.649888	0.21129	3.07581	0.0020993	0.0788621			NVE2472	uncharacterized protein	227071	38.6247	2.67036	0.677857	3.93942	8.16796e-05	0.0320336			NVE17981	uncharacterized protein	-	5.36747	-2.61164	0.525641	-4.96848	6.74791e-07	0.00214449		NVE3026	translocase of inner mitochondrial membrane	239298	4.14143	-0.773207	0.264631	-2.92184	0.00347975	0.0482609		NVE9104	chitotriosidase-1	-	138.197	-0.725091	0.215105	-3.37087
	NVE15860	vascular cell adhesion protein 1	241043	85.4019	0.650085	0.209491	3.10317	0.00191458	0.0766741			NVE128	uncharacterized protein	-	44.3797	2.68791	0.524734	5.12242	3.01638e-07	0.00133264			NVE535	ester hydrolase	110650	30.0549	-1.05127	0.241313	-4.35648	1.32172e-05	0.0252026		NVE3444	required for meiotic nuclear division 1 homolog	116003	2.55147	-0.769926	0.285674	-2.69512	0.00703627	0.0755798		NVE19885	general transcription factor IIIC, polypeptide 6, alpha	248382	10.9362	-0.725029	0.236458	-3.0662
	NVE5401	progesterone receptor membrane component 1	87603	17.7502	0.650799	0.21371	3.04525	0.0023249	0.0819488			NVE19383	histone-lysine N-methyltransferase, H3 lysine-36 and H4 lysine-20 specific	183768	54.9892	2.83903	0.610589	4.64967	3.32474e-06	0.00506938			NVE2670	sodium transporting carboxylic acid decarboxylase	225826	693.449	1.02926	0.192928	5.33494	9.55745e-08	0.000455603		NVE2335	uncharacterized protein	-	2.73022	-0.769389	0.283224	-2.71654	0.00659688	0.0723279		NVE1748	apoptosis 2 inhibitor	112994	232.062	-0.701978	0.201797	-3.47863
	NVE5571	calcium-dependent protein kinase	245456	21.325	0.651463	0.209166	3.11457	0.00184214	0.0766741			NVE516	ring finger protein, transmembrane	110696	16.8273	3.21473	0.833186	3.85835	0.000114154	0.0348305													NVE17430	nvNEP-14	1679	17.4396	-0.769073	0.265315	-2.89871	0.00374696	0.0508957		NVE9964	chitin binding	180912	142.388	-0.700994	0.179805	-3.89863
	NVE16944	LUC7-like 3	137810	29.7499	0.652805	0.174333	3.74458	0.000180695	0.0236133			NVE570	eppin	237062	49.7571	3.54785	0.764213	4.64249	3.44232e-06	0.00506938													NVE5387	uncharacterized protein	-	16.1647	-0.763789	0.1695	-4.50612	6.60244e-06	0.000641934		NVE10050	gamma-glutamyl hydrolase	246653	11.3653	-0.69729	0.153688	-4.53706
	NVE17883	ATP synthase subunit b	203782	44.8253	0.653593	0.176326	3.70673	0.000209954	0.0255215			NVE17892	synaptotagmin VII	97106	43.109	3.6341	0.833343	4.36087	1.29546e-05	0.0142663													NVE2142	uncharacterized protein	-	11.5571	-0.755707	0.28451	-2.65617	0.00790342	0.0812837		NVE18550	complement component 2	204186	25.3795	-0.686662	0.204269	-3.36155
	NVE1775	NADH dehydrogenase	210064	42.6833	0.654346	0.187657	3.48693	0.000488597	0.0411389			NVE4301	*histone h1	29518	39.1459	7.19822	1.97586	3.64308	0.000269393	0.0553571													NVE13323	uncharacterized protein	-	23.908	-0.752932	0.167194	-4.50333	6.6897e-06	0.000643782		NVE13026	zinc finger, CCHC domain containing	80734	79.4527	-0.683235	0.146657	-4.65872
	NVE14887	universal stress protein	240837	24.4075	0.65539	0.224336	2.92146	0.00348391	0.0989972			NVE23956	histone H3	159483	5.61723	7.2179	1.99054	3.62611	0.000287724	0.0567785													NVE5400	thymosin beta 4	160811	379.802	-0.750308	0.109677	-6.84104	7.86191e-12	3.70728e-08		NVE21118	protein jagged-2	-	7.98381	-0.681074	0.224022	-3.0402
	NVE4430	alcohol dehydrogenase	-	37.4182	0.655534	0.171653	3.81895	0.00013402	0.0198089																								NVE22107	trorsin family 1 member	142536	4.27431	-0.749898	0.245637	-3.05287	0.0022666	0.0353913		NVE9885	zygote specific protein	-	44.0805	-0.659031	0.207471	-3.1765
	NVE13964	SERPINE1 mRNA binding protein 1	240667	71.1431	0.661124	0.164469	4.01974	5.82634e-05	0.0127488		10v22	NVE14551	collagenase	61733	4.60253	-3.58403	0.58652	-6.11066	9.92174e-10	4.38343e-06													NVE15805	NADH-ubiquinone oxidoreductase complex	236682	11.6412	-0.748129	0.183131	-4.08521	4.40375e-05	0.00231626		NVE7779	cytochrome c oxidase assembly factor 5	191169	11.7636	-0.658481	0.151688	-4.34103
	NVE8143	dihydrolipoyl dehydrogenase	177276	21.8215	0.661555	0.226879	2.9159	0.00354668	0.0999122			NVE24306	uncharacterized protein	-	2.24224	-2.80473	0.697872	-4.01897	5.84534e-05	0.030382													NVE5986	uncharacterized protein	-	16.4852	-0.747614	0.274275	-2.72579	0.00641483	0.0710073		NVE22573	collagen triple helix repeat	197953	29.561	-0.655726	0.215777	-3.0389
	NVE14199	uncharacterized protein	-	31.9578	0.662031	0.154274	4.29127	1.77655e-05	0.00642905			NVE16668	E3 ubiquitin-protein ligase DZIP3	-	6.68703	-1.81095	0.471637	-3.83972	0.000123172	0.0453479													NVE7909	uncharacterized protein	214369	4.8873	-0.745484	0.226382	-3.29304	0.000991101	0.0200581		NVE2187	uncharacterized protein	-	257.748	-0.654694	0.199663	-3.279
	NVE18925	glutamyl-prolyl-tRNA synthetase	60023	23.1234	0.670537	0.212273	3.15885	0.00158395	0.0738371			NVE17376	copper/zinc superoxide dismutase	3582	6.48184	-1.3881	0.389151	-3.56699	0.000361112	0.0906953													NVE21431	uncharacterized protein	242377	5.34436	-0.74146	0.21425	-3.46072	0.000538728	0.0128953		NVE21797	uncharacterized protein	-	18.4445	-0.645034	0.17447	-3.69711
	NVE17350	splicing regulatory glutamine lysine-rich protein 1	203470	38.7417	0.68009	0.204765	3.32132	0.000895935	0.0543862			NVE20304	cytoplasmic actiin	-	11.2343	-1.22807	0.277405	-4.427	9.55545e-06	0.0120617													NVE14948	uncharacterized protein	-	21.9867	-0.735557	0.188656	-3.89894	9.66159e-05	0.00401952		NVE36	ankyrin repeat and MYND domain containing 2	196111	5.90675	-0.635925	0.22139	-2.87241
	NVE17170	g-protein coupled receptor	248107	109.26	0.682922	0.199428	3.4244	0.000616159	0.0451906			NVE21499	isochorismatase domain containing 1	165649	19.9402	-1.0853	0.254767	-4.25998	2.04447e-05	0.0180649													NVE20659	DnaJ (Hsp40) homolog	184512	3.98122	-0.732546	0.242131	-3.02541	0.00248298	0.0379529		NVE6761	ring-infected erythrocyte surface antigen	248749	29.0783	-0.628879	0.175971	-3.57375
	NVE25865	t-complex protein 1 subunit	109595	20.1108	0.688363	0.222114	3.09914	0.00194082	0.0766741			NVE13249	carboxypeptidase	131865	36.942	-1.08133	0.299189	-3.61422	0.000301252	0.0887288													NVE12939	theromacin	-	630.106	-0.721699	0.167318	-4.31334	1.60807e-05	0.00116728		NVE14422	ATP binding protein	218210	98.5394	-0.623281	0.181647	-3.43128
	NVE15469	clathrin, heavy	163153	59.9405	0.690189	0.18079	3.81763	0.00013474	0.0198089			NVE11651	glycosyl hydrolases, chitinase 2	-	21.0657	-1.05755	0.275345	-3.84081	0.000122627	0.0453479													NVE18451	cysteine-rich secretory protein-2-like protein	220123	27.8586	-0.720799	0.283922	-2.53872	0.0111257	0.0982912		NVE8310	guanylate-binding protein, N-terminal domain	200212	19.1828	-0.620353	0.209523	-2.96079
	NVE8113	sparc osteonectin, cwcv and kazal-like domains proteoglycan (testican)	196524	67.9146	0.692881	0.236429	2.93061	0.00338302	0.0983206			NVE4855	membrane protein	170611	111.246	-0.977945	0.274318	-3.565	0.000363854	0.0906953													NVE3890	uncharacterized protein	199362	6.04784	-0.717846	0.25607	-2.80332	0.00505796	0.0618816		NVE12229	ribosomal protein	-	5.77047	-0.617904	0.198037	-3.12014
	NVE16532	peptidase D	236342	18.2413	0.693478	0.20026	3.46289	0.000534416	0.041628			NVE12815	uncharacterized protein	-	12.9163	-0.903458	0.251277	-3.59547	0.000323806	0.0906953													NVE24173	uncharacterized protein	-	27.8662	-0.707941	0.167669	-4.22224	2.41883e-05	0.00156246		NVE14917	peptidylprolyl isomerase	162983	25.7253	-0.60691	0.186292	-3.25784
	NVE25083	splicing factor 3b subunit	186750	21.3276	0.697233	0.225698	3.08923	0.00200673	0.077701			NVE535	ester hydrolase	110650	22.5371	-0.893833	0.242788	-3.68153	0.000231837	0.0731613													NVE21064	uncharacterized protein	238575	3.93224	-0.706809	0.275893	-2.5619	0.0104102	0.0947668		NVE23807	plastocyanin protein	-	37.3782	-0.597028	0.153623	-3.88632
	NVE4027	squamous cell carcinoma antigen recognized by T cells	244988	19.2293	0.697539	0.239099	2.91736	0.00353008	0.0997432			NVE13045	uncharacterized protein	-	37.4331	-0.792093	0.20371	-3.88834	0.000100933	0.0445924													NVE6248	uncharacterized protein	-	18.0341	-0.700978	0.192579	-3.63996	0.000272685	0.00816798		NVE24610	ATX1 antioxidant protein 1 homolog	-	26.5845	-0.594629	0.117956	-5.0411
	NVE19140	citrate synthase	82156	22.5806	0.699589	0.229534	3.04787	0.0023047	0.0818462			NVE16955	ubiquitin	231164	93.731	-0.786215	0.219712	-3.57838	0.000345728	0.0906953													NVE4533	chaperone protein	27388	3.56953	-0.694301	0.243134	-2.85562	0.00429524	0.055567		NVE14339	enoyl CoA hydratase domain containing 3	174800	9.55386	-0.592466	0.192369	-3.07984
	NVE16915	drebrin-like	137751	39.5357	0.707107	0.161691	4.3732	1.22437e-05	0.00548577			NVE8455	uncharacterized protein	-	270.589	-0.741362	0.189832	-3.90536	9.40859e-05	0.0437549													NVE24165	collagen triple helix repeat containing 1	207415	28.9368	-0.692091	0.267181	-2.59034	0.00958815	0.0904618		NVE6172	small nuclear RNA associated	199770	10.7524	-0.585586	0.17234	-3.39785
	NVE22499	MACRO domain containing 1	35922	12.3125	0.711874	0.23526	3.0259	0.00247897	0.0839015			NVE11578	ribosomal protein	237468	108.875	-0.727235	0.200922	-3.61948	0.000295191	0.0887288													NVE9515	huntingtin interacting protein K	89885	3.21206	-0.688942	0.256079	-2.69035	0.00713778	0.076378		NVE10246	uncharacterized protein	-	12.0358	-0.581358	0.185438	-3.13506
	NVE13339	proteasome (prosome, macropain) 26S subunit, non-ATPase, 1	193603	15.4896	0.712167	0.2438	2.92111	0.00348792	0.0989972			NVE4490	cathepsin Z precursor	117697	149.953	-0.702602	0.18973	-3.70316	0.000212933	0.0696843													NVE9811	uncharacterized protein	-	11.2144	-0.687974	0.270342	-2.54483	0.0109331	0.0972292		NVE13575	serine/threonine-protein kinase	240575	105.218	-0.563849	0.140147	-4.02328
	NVE22308	ribosomal protein	242697	419.493	0.712457	0.239792	2.97114	0.00296694	0.0913497			NVE10189	profilin	246711	149.95	-0.596842	0.144703	-4.12461	3.71363e-05	0.0252412													NVE4530	uncharacterized protein	-	4.66686	-0.675916	0.244815	-2.76093	0.00576371	0.0660481		NVE24992	peptidyl-prolyl cis-trans isomerase	28706	26.0181	-0.562066	0.121675	-4.6194
	NVE5537	NADH dehydrogenase (ubiquinone) 1 beta subcomplex	119247	24.6503	0.72277	0.223963	3.22718	0.00125018	0.0633973			NVE2692	ATP-dependent RNA helicase, DEAD (Asp-Glu-Ala-Asp) box helicase	114611	62.4815	-0.50121	0.122328	-4.09727	4.18048e-05	0.0263848													NVE10246	uncharacterized protein	-	12.0358	-0.675678	0.181648	-3.71971	0.000199456	0.00662347		NVE8271	uncharacterized protein	200173	56.8756	-0.555454	0.185424	-2.99559
	NVE14289	lipoxygenase homology domain-containing protein 1, PLAT/LH2 domain	9344350970	114.55	0.724765	0.216628	3.34567	0.000820836	0.0522209			NVE9443	dolichyl-diphosphooligosaccharide--protein glycosyltransferase subunit	180767	122.003	-0.492734	0.108355	-4.54739	5.43153e-06	0.00959859													NVE18114	uncharacterized protein	-	33.214	-0.665843	0.133275	-4.996	5.85331e-07	0.000125588		NVE18506	ADF	236760	74.9245	-0.545638	0.101643	-5.36819
	NVE12094	eukaryotic translation initiation factor 3 subunit C	162182	366.795	0.724932	0.18495	3.91961	8.86924e-05	0.0157454			NVE10553	ribosomal protein	235818	357.931	-0.306595	0.0761639	-4.02547	5.68626e-05	0.030382													NVE8376	cytochrome c oxidase	232099	73.5105	-0.662384	0.184763	-3.58505	0.000337014	0.00932718		NVE21761	chymotrypsin inhibitor	102600	69.2021	-0.544548	0.173987	-3.12982
	NVE20182	quinoid dihydropteridine reductase	242045	23.654	0.725526	0.23509	3.08616	0.00202762	0.0778687			NVE7184	ribosomal protein	48125	188.757	0.745274	0.167141	4.45895	8.2362e-06	0.0120617													NVE6195	lysine rich repeat	-	4.8203	-0.661411	0.249649	-2.64936	0.00806439	0.0822219		NVE21077	skeletal aspartic acid-rich protein 2	-	31.7811	-0.537819	0.143703	-3.74258
	NVE3286	methionine adenosyltransferase II, alpha	233095	18.6919	0.728078	0.241999	3.0086	0.00262452	0.0854167			NVE23695	uncharacterized protein	-	162.904	0.877652	0.226494	3.87494	0.000106652	0.044875													NVE7371	cytochrome c oxidase	233333	51.1879	-0.657187	0.168244	-3.90615	9.37779e-05	0.00401952		NVE19965	chitobiase/beta-hexosaminidase C-terminal domain	241973	13.728	-0.53397	0.17162	-3.11135
	NVE20114	uncharacterized protein	242007	11.6235	0.730696	0.245294	2.97886	0.0028932	0.0910439			NVE16400	uncharacterized protein	238212	199.877	0.931852	0.261582	3.56237	0.000367517	0.0906953													NVE7960	ubiquitin-fold modifier conjugating enzyme 1	214407	6.85114	-0.652196	0.166323	-3.92126	8.80866e-05	0.00391861		NVE15516	gamma-glutamyltransferase	202733	22.7902	-0.533688	0.125944	-4.2375
	NVE21058	serine threonine kinase 10	82599	45.1198	0.736164	0.172295	4.2727	1.93118e-05	0.00648946			NVE15399	pseudouridylate synthase 7 homolog	136095	20.4235	1.07577	0.302103	3.56095	0.000369514	0.0906953													NVE469	BRICK1, SCAR WAVE actin-nucleating complex subunit	187390	3.49703	-0.64812	0.231764	-2.79647	0.0051664	0.0625212		NVE8124	programmed cell death protein	237917	37.8986	-0.525551	0.12075	-4.3524
	NVE22293	eukaryotic translation initiation factor	229337	29.3236	0.739786	0.22835	3.2397	0.00119655	0.0627273			NVE11918	nvHSP70C	216823	18.0248	1.11452	0.294623	3.78289	0.000155019	0.0526826													NVE17374	uncharacterized protein	182990	4.78822	-0.645025	0.22772	-2.83254	0.00461801	0.0581419		NVE18114	uncharacterized protein	-	33.214	-0.524434	0.134828	-3.88965
	NVE16358	SR-related CTD-associated factor 1	238183	20.0536	0.740802	0.233476	3.17292	0.00150912	0.0720777			NVE15545	PRKR interacting protein 1 (IL11 inducible)	28622	8.81905	1.30184	0.31255	4.16522	3.11051e-05	0.0229037													NVE2189	uncharacterized protein	-	108.309	-0.643351	0.226199	-2.84418	0.0044526	0.0568531		NVE6579	cysteine-rich secretory protein-2	120998	41.7137	-0.50871	0.175239	-2.90294
	NVE2976	eukaryotic translation initiation factor 3 subunit I	239264	16.8576	0.741169	0.252318	2.93744	0.00330934	0.0970017			NVE26106	purine-rich element binding protein	52380	5.84714	1.31771	0.332874	3.95858	7.53961e-05	0.0370111													NVE14917	peptidylprolyl isomerase	162983	25.7253	-0.634584	0.184034	-3.44819	0.000564354	0.0133061		NVE10054	translocase of outer mitochondrial membrane 22 homolog	126388	15.68	-0.504552	0.162141	-3.11181
	NVE4109	RAN member RAS oncogene family	170199	27.0382	0.741956	0.241437	3.07308	0.00211863	0.0788621			NVE5753	LIM domain kinase 2	-	25.5673	1.4157	0.323049	4.38232	1.17423e-05	0.0129694													NVE23807	plastocyanin protein	-	37.3782	-0.63265	0.152039	-4.1611	3.16719e-05	0.00186686		NVE18688	RNA pseudouridylate synthase	241660	179.124	-0.504512	0.144204	-3.4986
	NVE1730	uncharacterized protein	-	12.0022	0.743779	0.237632	3.12996	0.00174831	0.0761567			NVE13009	chaperonin containing TCP1, subunit 5 (epsilon)	233945	5.54839	1.7403	0.414904	4.19448	2.735e-05	0.0219695													NVE19553	UTP20, small subunit (SSU) processome component, homolog	99126	15.825	-0.621275	0.1745	-3.56031	0.000370418	0.0098406		NVE24835	granulins precursor (proepithelin) (PEPI)	243369	82.3996	-0.503517	0.15154	-3.32267
	NVE13749	ndr family	247562	61.1203	0.748231	0.200013	3.74092	0.000183347	0.0236317			NVE21570	uncharacterized protein	-	646.157	2.05815	0.475352	4.32975	1.49281e-05	0.0146561													NVE1143	uncharacterized protein	-	126.271	-0.621163	0.217505	-2.85586	0.00429203	0.055567		NVE20002	astacin-like metalloendopeptidase (M12 family)	140744	21.706	-0.5035	0.171988	-2.92752
	NVE1740	SH3-domain kinase binding protein 1	-	11.8462	0.753485	0.242953	3.10136	0.00192636	0.0766741			NVE11853	histone H2A	148947	14.4709	2.11882	0.549091	3.85878	0.000113954	0.0453479													NVE18990	heat shock 10kDa protein 1 (chaperonin 10)	178050	45.8563	-0.612416	0.129187	-4.74052	2.13167e-06	0.000287197		NVE5400	thymosin beta 4	160811	379.802	-0.495395	0.109068	-4.54206
	NVE6044	transitional endoplasmic reticulum ATPase	190325	14.1072	0.753779	0.247156	3.04981	0.00228988	0.0818462			NVE10952	uncharacterized protein	-	10.9479	2.19033	0.542926	4.03431	5.47638e-05	0.030382													NVE24874	collagen	207979	6.50269	-0.609605	0.218449	-2.79061	0.00526084	0.0628319		NVE563	actin related protein 2 3 complex subunit 3	235176	41.8802	-0.493092	0.117024	-4.21361
	NVE5878	uncharacterized protein	120019	16.3179	0.75392	0.244508	3.08342	0.00204636	0.0779523			NVE13761	uncharacterized protein	17586	71.5756	2.30228	0.505691	4.55273	5.29531e-06	0.00959859													NVE22171	uncharacterized protein	232650	29.9847	-0.60362	0.167503	-3.60364	0.000313794	0.00891384		NVE5964	DJ-1 protein	190290	17.7976	-0.490286	0.149058	-3.28924
	NVE10153	sulfatase	127067230697	12.3224	0.75422	0.243359	3.09921	0.00194037	0.0766741			NVE8085	*nvPAR-bZIPd	80243	22.3197	3.27284	0.62556	5.23186	1.67811e-07	0.000494258													NVE16622	uncharacterized protein	-	13.1599	-0.597662	0.203002	-2.94412	0.00323878	0.045726		NVE18978	uncharacterized protein	-	15.9415	-0.478434	0.135351	-3.53476
	NVE1725	tropomyosin	210012	51.833	0.756259	0.253964	2.97781	0.00290314	0.0910521			NVE12250	fibrillin	-	3.09311	3.3704	0.883101	3.81655	0.00013533	0.0478309													NVE20418	aldo/keto reductase family	-	18.7332	-0.596648	0.223864	-2.66523	0.00769352	0.0799092		NVE14217	mucin-like	202200	92.8632	-0.477301	0.155484	-3.06978
	NVE19118	ribonucleoprotein homolog	238448	18.651	0.757832	0.255122	2.97047	0.00297345	0.0913497			NVE19300	uncharacterized protein	195148	13.2828	24.6115	3.46091	7.11127	1.14976e-12	1.01593e-08													NVE24812	butyrobetaine (gamma)	167335	4.87971	-0.59647	0.23114	-2.58055	0.00986422	0.0912949		NVE19049	uncharacterized protein	-	12.5838	-0.474286	0.15754	-3.01059
	NVE6078	pentatricopeptide repeat superfamily protein	245617	20.8772	0.759562	0.245271	3.09683	0.00195603	0.0766741																								NVE15078	NADH dehydrogenase [ubiquinone]	-	20.0234	-0.588603	0.151593	-3.88277	0.000103273	0.00416115		NVE17003	uricase-like	175574	24.4825	-0.458664	0.129842	-3.53247
	NVE13125	NADH dehydrogenase (ubiquinone) 1 alpha subcomplex 12	181597	16.8054	0.765621	0.206021	3.71623	0.000202216	0.0251765																								NVE23913	uncharacterized protein	-	59.9917	-0.588198	0.190002	-3.09574	0.00196321	0.0321442		NVE10064	pituitary tumor-transforming 1 interacting protein	148231	15.5014	-0.458256	0.155797	-2.94136
	NVE21000	strombine/alanopine dehydrogenase	-	40.3155	0.767152	0.185379	4.13829	3.49911e-05	0.00889815																								NVE18593	uncharacterized protein	-	38.5591	-0.58464	0.188173	-3.10693	0.00189041	0.0314727		NVE11600	*novel zinc finger protein	247070	23.4403	-0.432462	0.148446	-2.91325
	NVE11486	taxilin alpha	50857	8.74589	0.767696	0.262591	2.92354	0.00346071	0.0989972																								NVE16351	uncharacterized protein	238178	10.2551	-0.583121	0.225268	-2.58857	0.0096376	0.0907435		NVE21242	myotrophin	242297	159.024	-0.420169	0.126228	-3.32867
	NVE22032	*RNA binding motif protein	242612	20.545	0.773219	0.224281	3.44755	0.000565702	0.0429249																								NVE10637	uncharacterized protein	246830	13.0322	-0.582882	0.230129	-2.53285	0.011314	0.0990738		NVE4251	peroxiredoxin 5	211830	141.065	-0.416719	0.096786	-4.30557
	NVE8880	transcription factor 25 (basic helix-loop-helix)	89434	11.1333	0.774057	0.256381	3.01916	0.00253476	0.0846467																								NVE14339	enoyl CoA hydratase domain containing 3	174800	9.55386	-0.581316	0.186154	-3.12277	0.00179159	0.0302262		NVE15671	uncharacterized protein	-	23.0599	-0.414157	0.113735	-3.64142
	NVE2677	trinucleotide repeat containing 6B	244574	30.4455	0.774214	0.256934	3.01328	0.00258444	0.0848199																								NVE10241	uncharacterized protein	246737	26.647	-0.580941	0.218984	-2.6529	0.00798041	0.0816304		NVE9368	inorganic pyrophosphatase	191879	193.421	-0.413202	0.104171	-3.96657
	NVE460	ubiquinol-cytochrome c reductase core protein I	168160	22.9873	0.77719	0.261704	2.96973	0.00298059	0.0913497																								NVE2984	uncharacterized protein	239270	5.9472	-0.580686	0.220311	-2.63576	0.00839483	0.0836909		NVE20491	adenylate kinase 3	184404	19.8901	-0.412559	0.138611	-2.97639
	NVE1656	calponin-1	244226	26.4328	0.782264	0.201197	3.88805	0.000101054	0.0166809																								NVE14817	ubiquitin conjugating enzyme	174994	14.012	-0.580396	0.162391	-3.57408	0.000351467	0.00952496		NVE3220	RING-box protein	169697	33.4497	-0.407945	0.126375	-3.22804
	NVE14552	myosin heavy chain, striated muscle	60683455393924	561.559	0.787137	0.201927	3.89813	9.69403e-05	0.0162877																								NVE10852	NADH dehydrogenase [ubiquinone]	90763	47.168	-0.579673	0.127408	-4.54974	5.37131e-06	0.000562854		NVE21083	box polypeptide 58	82862	21.0695	-0.399148	0.134577	-2.96595
	NVE14220	nck-associated protein	182004	10.9297	0.790166	0.240046	3.29172	0.000995761	0.0571288																								NVE21761	chymotrypsin inhibitor	102600	69.2021	-0.569302	0.173695	-3.27759	0.00104697	0.0207437		NVE14561	uncharacterized protein	-	29.9972	-0.397778	0.131352	-3.02833
	NVE10175	uncharacterized protein	-	10.8741	0.793523	0.252521	3.1424	0.00167571	0.0744781																								NVE18506	ADF	236760	74.9245	-0.5655	0.100286	-5.63889	1.71154e-08	1.0761e-05		NVE15510	MAM domain containing 4	202728	37.5533	-0.397163	0.135018	-2.94155
	NVE4477	nop56	170437	52.3947	0.79363	0.228913	3.46694	0.000526416	0.041628																								NVE897	uncharacterized protein	244037	20.2496	-0.563788	0.22039	-2.55814	0.0105232	0.0953116		NVE21397	heat-responsive protein 12	242360	32.8264	-0.380058	0.131263	-2.89539
	NVE16284	dynactin 1	81224	21.5621	0.795073	0.223977	3.54979	0.000385533	0.0372308																								NVE6172	small nuclear RNA associated	199770	10.7524	-0.561104	0.166052	-3.37909	0.000727274	0.0159882		NVE19155	myotrophin	236771	47.2842	-0.379093	0.125113	-3.03001
	NVE9330	peptidyl-prolyl cis-trans isomerase (cyclophilin)	215109	58.6894	0.795588	0.221389	3.59362	0.000326119	0.0337193																								NVE6121	translation machinery associated TMA7	-	37.4924	-0.559238	0.149683	-3.73616	0.000186852	0.00629357		NVE721	coronin, actin binding protein	12130	81.4944	-0.378902	0.118012	-3.21071
	NVE16879	karyopherin (importin) beta 1	182805	22.1145	0.797578	0.25843	3.08624	0.00202706	0.0778687																								NVE10050	gamma-glutamyl hydrolase	246653	11.3653	-0.555048	0.14525	-3.82132	0.000132738	0.0050478		NVE6393	PLAC8 family	245689	54.5471	-0.360067	0.11549	-3.11772
	NVE22977	zinc finger HIT domain containing protein 4 (PAP-1-associated protein 1)	206717	34.049	0.798826	0.179302	4.45519	8.38198e-06	0.0039433																								NVE18337	small nuclear RNA associated	241591	15.8867	-0.554112	0.132721	-4.17502	2.97963e-05	0.00181296		NVE9331	nvNEP-11	191841	168.699	-0.338409	0.0891344	-3.79662
	NVE4573	phosphoglucose isomerase	189712	19.8145	0.800568	0.263907	3.03352	0.00241721	0.0833097																								NVE21970	uncharacterized protein	-	7.47782	-0.553117	0.17006	-3.25248	0.00114402	0.0220639		NVE10147	uncharacterized protein	-	144.008	-0.33285	0.110846	-3.00282
	NVE8079	hsc70-interacting protein	79755	60.9288	0.801211	0.212067	3.7781	0.000158029	0.0216872																								NVE13724	NADH dehydrogenase [ubiquinone]	193830	53.2878	-0.551244	0.114583	-4.81089	1.50262e-06	0.000218018		NVE7496	calponin family repeat	161196	136.622	-0.319596	0.100721	-3.1731
	NVE17053	cytoglobin	203304	32.0993	0.801803	0.270685	2.96213	0.0030552	0.0927301																								NVE17415	uncharacterized protein	-	8.14114	-0.54872	0.203999	-2.68983	0.00714894	0.076378		NVE18926	ABRA C-terminal like	158749	68.2261	-0.315718	0.105877	-2.98195
	NVE23786	areatinase/prolidase N-terminal domain	166808	27.9484	0.802998	0.187905	4.27342	1.92497e-05	0.00648946																								NVE24610	ATX1 antioxidant protein 1 homolog	-	26.5845	-0.548475	0.113945	-4.81353	1.48287e-06	0.000218018		NVE15386	enoyl-CoA hydratase/isomerase family	175175	52.8372	-0.311896	0.103183	-3.02276
	NVE6525	uncharacterized protein	-	75.6493	0.804465	0.20721	3.88237	0.000103442	0.0167808																								NVE9332	peptidylprolyl isomerase	215113	26.2062	-0.543907	0.193903	-2.80504	0.00503098	0.0617997		NVE14186	f actin capping protein	181966	45.7758	-0.302201	0.10105	-2.9906
	NVE17685	phospholipase C beta	17420367867676	14.3619	0.807566	0.276193	2.92392	0.00345654	0.0989972																								NVE2908	4-hydroxyphenylpyruvate dioxygenase	32966	8.89119	-0.543579	0.194976	-2.78792	0.00530471	0.0629292		NVE20764	vesicle-associated membrane protein	57994	51.3884	-0.287124	0.0994556	-2.88695
	NVE9423	serrate RNA effector molecule homolog	239938	14.6121	0.808719	0.228469	3.53974	0.000400524	0.0376496																								NVE563	actin related protein 2 3 complex subunit 3	235176	41.8802	-0.540188	0.114983	-4.69796	2.62771e-06	0.000339478		NVE2295	ribosomal protein	188356	569.874	-0.240143	0.0788766	-3.04454
	NVE18113	probable ATP-dependent DEAD (Asp-Glu-Ala-Asp) box polypeptide 23	228991	21.5741	0.816447	0.24475	3.33584	0.000850432	0.0528416																								NVE3220	RING-box protein	169697	33.4497	-0.538891	0.124698	-4.32156	1.54933e-05	0.00114154		NVE9033	ribosomal protein	172396	549.516	-0.234672	0.0675772	-3.47265
	NVE18014	fumarylacetoacetate hydrolase (fumarylacetoacetase)	241460	15.7706	0.817719	0.266809	3.06481	0.00217807	0.0793082																								NVE6627	cilia and flagellin-associated protein	190658	17.9598	-0.532336	0.191463	-2.78035	0.00542997	0.0637876		NVE19863	eukaryotic translation initiation factor	176002	356.132	-0.212256	0.058263	-3.64306
	NVE13662	serine arginine repetitive matrix 1	132837	24.0634	0.820401	0.248687	3.29893	0.000970549	0.0569316																								NVE1647	cystatinB (stefin B)	188037	4.70059	-0.53204	0.205906	-2.5839	0.00976894	0.0909767		NVE23993	ribosomal protein	178799	771.955	-0.200141	0.0572423	-3.49638
	NVE7108	ras association (ralGDS AF-6) and pleckstrin homology domains 1	12086	9.54267	0.823535	0.268023	3.07263	0.00212183	0.0788621																								NVE4603	uncharacterized protein	-	77.6073	-0.530457	0.134471	-3.94477	7.98764e-05	0.00365687		NVE4703	ribosomal protein	179973	652.47	-0.199824	0.0539059	-3.70691
	NVE4437	disulfide isomerase	117546	17.2067	0.824141	0.255072	3.23101	0.00123352	0.0633973																								NVE15894	SH3 domain binding glutamic acid-rich protein like 3	-	81.7868	-0.527975	0.107955	-4.89069	1.00484e-06	0.000172303		NVE3732	ribosomal protein	244934	640.862	-0.165629	0.0562215	-2.946
	NVE15832	alpha thalassemia mental retardation syndrome X-linked	24102694894	29.0868	0.824268	0.235493	3.50019	0.000464932	0.0401334																								NVE21543	*c-myc binding protein	236875	11.1143	-0.526898	0.180197	-2.92401	0.00345557	0.0480671		NVE14265	ribosomal protein	240738	795.957	-0.149791	0.0484316	-3.09283
	NVE25537	transforming growth factor beta regulator 1	208393	11.4008	0.833947	0.26917	3.09822	0.0019469	0.0766741																								NVE3446	macrophage migration inhibitory factor (glycosylation-inhibiting factor)	189079	45.5028	-0.52598	0.117109	-4.49135	7.07726e-06	0.000667456		NVE21967	ribosomal protein	242566	585.93	-0.141308	0.048752	-2.89851
	NVE25615	glutaminyl-tRNA synthetase	167786	21.055	0.83592	0.238282	3.50811	0.000451301	0.0396849																								NVE5894	putative multiple myeloma overexpression gene	-	10.7357	-0.524297	0.191266	-2.7412	0.00612159	0.0686477		NVE12039	ribosomal protein	230864	1751.04	0.1539	0.0500236	3.07655
	NVE2713	protein interacting with PRKCA 1	235323	18.7106	0.84418	0.264332	3.19363	0.00140494	0.0692099																								NVE12607	uncharacterized protein	-	21.2775	-0.523286	0.198349	-2.63821	0.0083345	0.0835331		NVE5273	staufen, RNA binding protein, homolog	190042212566	76.3203	0.226933	0.074831	3.03261
	NVE13092	methionine aminopeptidase 2	181577	27.4225	0.846484	0.287972	2.93947	0.00328776	0.0969543																								NVE21391	NADH ubiquinone oxidoreductase	232602	25.1047	-0.517194	0.195966	-2.63921	0.00831001	0.0835331		NVE23143	*enhancer binding protein (C EBP), alpha	104726	1922.89	0.270193	0.0698969	3.86559
	NVE8437	huntingtin interacting protein 1	123513172080	14.6485	0.848632	0.279104	3.04056	0.00236135	0.0819851																								NVE10291	NADH dehydrogenase [ubiquinone]	-	80.4519	-0.516993	0.124535	-4.15139	3.30469e-05	0.0019004		NVE1971	nucleolin	244349	216.144	0.280922	0.0972865	2.88757
	NVE11219	proteasome (prosome, macropain) 26S subunit, non-ATPase, 7	161920	9.89519	0.850806	0.263915	3.22378	0.00126509	0.0633973																								NVE13150	thioredoxin	201784	17.7293	-0.513727	0.147535	-3.48207	0.000497559	0.0121883		NVE20605	neighbor of Brca1 gene 1	242160	140.2	0.283438	0.0896075	3.16311
	NVE11817	uncharacterized protein	232197	11.077	0.85336	0.253179	3.37058	0.00075009	0.0497014																								NVE15531	uncharacterized protein	-	65.1453	-0.513029	0.14661	-3.49928	0.000466517	0.0116704		NVE12339	serine/threonine-protein kinase MRCK alpha	130809	52.2327	0.285242	0.0899777	3.17014
	NVE25563	ribonuclease P MRP 38kDa subunit	243573	14.6504	0.855428	0.214008	3.99718	6.41012e-05	0.0134028																								NVE8773	dynein light chain roadblock-type	237378	24.7515	-0.509184	0.184288	-2.76299	0.0057275	0.065946		NVE19053	islet cell autoantigen	228048	44.3609	0.29017	0.0928708	3.12444
	NVE7601	CCR4-NOT transcription complex, subunit 3	122610122631	97.2988	0.858039	0.286533	2.99455	0.00274848	0.0876625																								NVE24125	phosphatidylethanolamine-binding protein	238827	32.9619	-0.509065	0.124054	-4.10357	4.06827e-05	0.00221779		NVE20067	NADH dehydrogenase (ubiquinone)	220626	44.202	0.317756	0.105004	3.02615
	NVE7114	proliferation-associated	171629	26.1007	0.858106	0.257704	3.32981	0.000869044	0.0534433																								NVE18960	uncharacterized protein	-	15.6049	-0.508046	0.194667	-2.60983	0.00905881	0.0878043		NVE12867	eukaryotic translation initiation factor	238031	75.0941	0.328709	0.101294	3.24511
	NVE8868	poly(A) binding protein, nuclear 1	89518	27.4784	0.865023	0.232819	3.71542	0.000202864	0.0251765																								NVE18016	eukaryotic translation initiation factor	241461	40.9018	-0.502668	0.139077	-3.61432	0.000301131	0.00867135		NVE4702	chromosome 9 open reading frame 172	-	83.0433	0.33677	0.0975824	3.45113
	NVE3751	proteasome (prosome, macropain) 26S subunit, ATPase, 3	244951	18.7459	0.867571	0.275296	3.15141	0.00162486	0.0738371																								NVE24997	BAF1, barrier to autointegration factor 1	167466	45.1632	-0.500727	0.115083	-4.351	1.35518e-05	0.00106506		NVE24213	kinesin family member	167011	33.7872	0.340652	0.113319	3.00614
	NVE7184	ribosomal protein	48125	193.787	0.869457	0.186419	4.66398	3.10152e-06	0.0017166																								NVE20186	bridging integrator 3	242048	6.36944	-0.49021	0.18948	-2.58714	0.00967777	0.0907536		NVE17337	surface protein pspC	77459	143.987	0.343206	0.0919378	3.73302
	NVE9571	septin 4	172695	25.9965	0.869767	0.225862	3.85087	0.000117697	0.0181544																								NVE8377	WD repeat domain 61	180603	7.58214	-0.486647	0.181857	-2.67599	0.00745092	0.0784892		NVE16634	proline-rich coiled-coil 2A	95572	166.281	0.351553	0.0993311	3.5392
	NVE974	acyl-CoA synthetase short-chain family member	187737	11.3653	0.872473	0.296095	2.9466	0.00321289	0.0956648																								NVE21530	ferredoxin 1	102219	7.30254	-0.486036	0.181275	-2.68121	0.00733559	0.0774882		NVE2675	uncharacterized protein	-	52.6843	0.357416	0.11523	3.10177
	NVE24199	tubulin	186200	39.6135	0.878611	0.266154	3.30115	0.00096291	0.0569316																								NVE14745	GTP cyclohydrolase 1	194136	9.23204	-0.485501	0.189838	-2.55745	0.0105443	0.0953116		NVE12211	eukaryotic translation initiation factor 4 gamma 3	130495	44.4774	0.360967	0.112182	3.21769
	NVE4356	nop8	117324	14.8642	0.882239	0.259969	3.39363	0.000689735	0.047896																								NVE14004	signal recognition particle	-	11.6909	-0.484494	0.146166	-3.31469	0.00091744	0.0190089		NVE16837	PHD finger protein	241186	24.3212	0.374094	0.129828	2.88146
	NVE4740	viral oncogene homolog	87358	11.6017	0.883915	0.282985	3.12355	0.00178686	0.0766741																								NVE21267	proteasome subunit alpha	165493	15.9869	-0.480622	0.167347	-2.872	0.00407881	0.0535755		NVE13803	myeloid lymphoid or mixed-lineage leukemia	174672	21.1414	0.379812	0.122616	3.09758
	NVE15440	CD2 (cytoplasmic tail) binding protein 2	182369	12.4542	0.891239	0.252878	3.52438	0.000424474	0.0383269																								NVE17325	THO complex 7 homolog	163685	12.0078	-0.479813	0.141796	-3.38383	0.000714825	0.0158533		NVE3972	uncharacterized protein	-	14.7527	0.38136	0.124769	3.05654
	NVE24627	mRNA cap guanine-N7 methyltransferase	12461	9.40073	0.891356	0.296465	3.00661	0.00264175	0.0854167																								NVE26164	uncharacterized protein	243805	6.64508	-0.471969	0.184533	-2.55764	0.0105384	0.0953116		NVE7131	histone deacetylase	190860	33.25	0.389394	0.0998951	3.89803
	NVE24201	tubulin	-	14.6848	0.891954	0.286835	3.10964	0.00187316	0.0766741																								NVE6615	uncharacterized protein	-	38.49	-0.465108	0.163154	-2.85073	0.00436188	0.0561212		NVE13884	member of RAS oncogene family	240618	30.4923	0.391683	0.131017	2.98955
	NVE7481	SEC63 homolog	88731	13.3216	0.901368	0.279632	3.22341	0.00126673	0.0633973																								NVE23200	ATPase, H transport protein	104847	6.70243	-0.461788	0.182369	-2.53217	0.011336	0.0991738		NVE3708	uncharacterized protein	-	21.9771	0.393602	0.134588	2.9245
	NVE8944	RING finger protein 217	89527	6.72523	0.902928	0.300513	3.00462	0.00265909	0.0856828																								NVE20644	cytochrome c oxidase	-	23.7934	-0.461534	0.181689	-2.54024	0.0110775	0.0980958		NVE11021	kinesin family member	192682	20.105	0.396355	0.13046	3.03814
	NVE21878	glyoxylate reductase/hydroxypyruvate reductase	185114	13.0257	0.907915	0.287315	3.16	0.00157768	0.0738371																								NVE2309	succinate dehydrogenase	244414	20.2722	-0.461492	0.145059	-3.18141	0.00146558	0.0261543		NVE3457	*slingshot homolog	116009	22.6762	0.40246	0.122194	3.29363
	NVE2579	universal stress protein	244537	18.5846	0.908487	0.258104	3.51985	0.000431784	0.0383269																								NVE2520	uncharacterized protein	169358	14.8725	-0.457883	0.178439	-2.56605	0.0102865	0.0940329		NVE13834	enterin neuropeptides	-	21.25	0.402466	0.138976	2.89593
	NVE14886	tubulin-alpha	202466	28.0849	0.910792	0.298392	3.05233	0.0022707	0.0815458																								NVE9475	COX assembly mitochondrial protein 1 homolog	67120	14.3555	-0.45776	0.15938	-2.87213	0.00407721	0.0535755		NVE984	scaffold attachment factor	244062	47.1952	0.412884	0.133574	3.09106
	NVE3371	*zinc finger, C2H2 type	-	14.989	0.917406	0.272815	3.36274	0.000771743	0.0500781																								NVE24281	nipsnap homolog 3A	186249	21.756	-0.457103	0.139862	-3.26824	0.00108219	0.0212186		NVE12751	hydroxysteroid (17-beta) dehydrogenase 4	217427	62.8937	0.41435	0.12548	3.30213
	NVE1424	uncharacterized protein	-	18.5765	0.917419	0.260291	3.52459	0.000424142	0.0383269																								NVE14896	uncharacterized protein	94277	9.21273	-0.456644	0.166203	-2.74751	0.00600504	0.0677435		NVE3113	uncharacterized protein	-	457.279	0.419507	0.145429	2.88461
	NVE2962	uncharacterized protein	199076	42.1335	0.928041	0.282398	3.28629	0.00101516	0.05754																								NVE15621	palmitoyl-protein thioesterase 2	136346	13.0495	-0.452734	0.158946	-2.84835	0.0043947	0.0564666		NVE13434	septin organization	247493	25.1991	0.421761	0.146788	2.87327
	NVE18287	uncharacterized protein	241552	10.9146	0.932644	0.299993	3.10889	0.00187792	0.0766741																								NVE2219	4F5 protein family	179472	43.3279	-0.45104	0.11216	-4.02141	5.78514e-05	0.00281235		NVE10441	electron-transfer-flavoprotein	181047	18.355	0.424374	0.1413	3.00336
	NVE9354	cathepsin b	191860	118.662	0.934893	0.268851	3.47737	0.000506363	0.0414293																								NVE5296	pre-mRNA branch site	245421	29.0079	-0.450627	0.127115	-3.54505	0.000392546	0.0103123		NVE22972	uncharacterized protein	206711	52.2907	0.426697	0.133951	3.18547
	NVE14535	coilin	240771	12.6316	0.938865	0.243143	3.86136	0.000112756	0.017682																								NVE11610	cAMP-dependent protein kinase inhibitor gamma	-	17.4044	-0.44711	0.132268	-3.38033	0.000723992	0.0159532		NVE20450	RNA exonuclease 1 homolog	10052629667	17.1045	0.428306	0.14306	2.99388
	NVE12342	ras-related protein	174073	8.14598	0.941517	0.287357	3.27648	0.00105112	0.0588687																								NVE3014	ubiquinol-cytochrome c reductase, complex III subunit X	239291	46.4569	-0.44675	0.124808	-3.57951	0.000344244	0.00935923		NVE11230	cathepsin	181181	30.1382	0.428908	0.143268	2.99375
	NVE18736	selenoprotein family protein	98340	17.8486	0.943807	0.199419	4.73278	2.21468e-06	0.00138919																								NVE3740	uncharacterized protein	244940	27.876	-0.446167	0.145289	-3.0709	0.00213415	0.0338841		NVE14874	A-kinase anchor protein 9	-	97.2552	0.435738	0.131359	3.31716
	NVE10560	*NK2 homeobox 2	192469	7.65233	0.944871	0.282303	3.34702	0.000816864	0.0522209																								NVE19724	uncharacterized protein	-	17.3221	-0.437835	0.141149	-3.10193	0.00192266	0.031645		NVE23710	GRIP and coiled-coil domain containing 2	-	21.6552	0.437581	0.129501	3.37896
	NVE3943	DEK oncogene	-	16.5053	0.94655	0.227772	4.15569	3.24305e-05	0.00880191																								NVE5078	uncharacterized protein	245328	41.2422	-0.432978	0.153836	-2.81454	0.00488475	0.0605555		NVE5875	uncharacterized protein	-	158.005	0.440039	0.126019	3.49185
	NVE25923	E3 ubiquitin- protein ligase	248658	9.58343	0.959574	0.303797	3.1586	0.00158528	0.0738371																								NVE10576	cytochrome c oxidase	-	21.5639	-0.432224	0.14422	-2.99698	0.00272666	0.0402428		NVE21093	*general transcription factor	8247982906	13.3803	0.440318	0.14397	3.0584
	NVE14005	uncharacterized protein	-	17.1318	0.971701	0.316869	3.06657	0.00216531	0.0792738																								NVE22289	PIGY upstream reading frame	206423	8.97251	-0.430396	0.16514	-2.60624	0.00915423	0.0881854		NVE12992	titin	81066	661.894	0.441244	0.153458	2.87533
	NVE14884	alpha-tubulin	182198	66.9149	0.974142	0.305673	3.18688	0.00143816	0.0704773																								NVE9644	yip1 domain family member 1	246530	8.30607	-0.429166	0.155962	-2.75173	0.00592808	0.0669554		NVE16978	trypsin	55316	2130.66	0.443865	0.152971	2.90162
	NVE8463	RNA binding motif (RNP1, RRM) protein 3	233373	14.3164	0.977781	0.3026	3.23127	0.00123243	0.0633973																								NVE18932	split hand foot malformation	-	35.6307	-0.425522	0.165941	-2.5643	0.0103385	0.0942962		NVE3472	microtubule-actin crosslinking factor 1	211304189121	144.798	0.448138	0.142911	3.13579
	NVE7702	membrane protein	214160	9.0937	0.978409	0.303861	3.21992	0.00128225	0.0638344																								NVE19155	myotrophin	236771	47.2842	-0.425368	0.123554	-3.44277	0.000575792	0.0134614		NVE15259	bromodomain containing	13567518826	31.5739	0.448969	0.124942	3.59343
	NVE3249	mic10	211075	7.56694	0.981135	0.316847	3.09656	0.0019578	0.0766741																								NVE18903	NADH dehydrogenase (ubiquinone)	197216	28.8702	-0.424793	0.126256	-3.36453	0.000766752	0.0165854		NVE15803	OTU domain containing 4	94898	19.6243	0.453978	0.157252	2.88695
	NVE2316	ATP-binding cassette, sub-family C (CFTR MRP), member	20166	7.871	0.981166	0.302718	3.24119	0.00119032	0.0627273																								NVE25394	NADH dehydrogenase	108313	41.3553	-0.424109	0.106409	-3.98565	6.7297e-05	0.0031576		NVE5442	polycystic kidney disease	160849	14.0555	0.455131	0.151371	3.00672
	NVE13579	uncharacterized protein	240580	46.7046	0.981278	0.331954	2.95607	0.00311586	0.0938412																								NVE15386	enoyl-CoA hydratase/isomerase family	175175	52.8372	-0.423413	0.101858	-4.15688	3.22617e-05	0.00187771		NVE17104	annexin A11	961793405696324	49.5925	0.456553	0.137597	3.31804
	NVE2172	nvHSP70E	86017	13.8202	0.981689	0.23402	4.19489	2.73007e-05	0.00802726																								NVE13888	small nuclear RNA associated	228717	20.628	-0.421836	0.135218	-3.11966	0.00181057	0.0303834		NVE12121	Multiple PDZ domain protein	-	23.4966	0.463511	0.141783	3.26916
	NVE7065	BTB (POZ) domain containing 19	-	8.59367	0.983346	0.320923	3.06412	0.0021831	0.0793082																								NVE13135	aldehyde dehydrogenase 5 family, member A1	162370	17.2903	-0.419466	0.142082	-2.95228	0.00315442	0.0448032		NVE24911	lysine (K)-specific demethylase	167409	45.1682	0.465929	0.124578	3.74007
	NVE14615	xpa-binding protein	162906	8.61739	0.991329	0.288632	3.43457	0.00059349	0.0446732																								NVE7992	uncharacterized protein	-	34.7401	-0.419379	0.139031	-3.01644	0.0025576	0.038655		NVE15798	mbt domain containing 1	95089	11.6704	0.466056	0.148553	3.1373
	NVE13735	insulin-like growth factor 2 mRNA binding protein	247556	9.55941	0.994384	0.32978	3.0153	0.00256726	0.0847555																								NVE22235	H/ACA ribonucleoprotein complex subunit	103779	12.3112	-0.409758	0.152394	-2.6888	0.00717091	0.0764167		NVE9904	F-box and leucine-rich repeat protein 5	180887	16.2782	0.46722	0.129942	3.5956
	NVE25258	calreticulin	61368	379.94	0.994914	0.207759	4.78878	1.67795e-06	0.0011277																								NVE11411	peptidyl-prolyl cis-trans isomerase	129106	23.1627	-0.408492	0.140644	-2.90445	0.00367902	0.0501399		NVE2670	sodium transporting carboxylic acid decarboxylase	225826	731.263	0.467534	0.158112	2.95697
	NVE13177	nvHSP70B	181671	26.0812	0.994953	0.284489	3.49734	0.000469923	0.0401955																								NVE23864	calcyclin binding protein	166897	13.8685	-0.407934	0.155556	-2.62242	0.00873078	0.0859371		NVE12207	amino acid-rich with GYF domain-containing protein 2	247227	61.1987	0.467861	0.10439	4.48185
	NVE24887	ribosomal protein	71320	7.43917	0.999038	0.316987	3.15167	0.00162338	0.0738371																								NVE13026	zinc finger, CCHC domain containing	80734	79.4527	-0.407242	0.145418	-2.80049	0.00510252	0.0622312		NVE16818	KH domain containing, RNA binding, signal transduction associated	96060	11.3391	0.47126	0.162515	2.8998
	NVE8049	heat shock 70kDa protein	233881	18.6087	1.00231	0.30789	3.25542	0.00113223	0.0615015																								NVE5410	ubiquitin-fold modifier 1 precursor, putative	87714	74.0974	-0.406523	0.108316	-3.75313	0.000174643	0.0060777		NVE9607	ninein-like	-	30.5341	0.474372	0.109474	4.33321
	NVE15059	importin subunit alpha	194278	10.3505	1.01419	0.287167	3.53172	0.00041287	0.0380852																								NVE20491	adenylate kinase 3	184404	19.8901	-0.406361	0.134664	-3.01759	0.00254794	0.0386329		NVE5877	uncharacterized protein	-	163.316	0.475071	0.138595	3.42777
	NVE11207	coiled-coil domain containing 153	216404	9.22078	1.02058	0.268144	3.80608	0.000141185	0.020437																								NVE7747	*DNA-directed RNA polymerase II	171933	30.3985	-0.403009	0.129896	-3.10255	0.00191861	0.0316336		NVE3571	histone-lysine N-methyltransferase	1.16372e+17	60.6239	0.481812	0.124362	3.87429
	NVE10218	mucin-like protein	-	24.1608	1.02115	0.3098	3.29614	0.000980223	0.0569316																								NVE24300	translocator protein	167042	17.1001	-0.398376	0.153738	-2.59127	0.00956215	0.0904618		NVE17685	phospholipase C beta	17420367867676	16.5058	0.482044	0.155368	3.1026
	NVE7998	structural maintenance of chromosomes	237840	8.89892	1.02318	0.322726	3.17043	0.00152214	0.0723325																								NVE10054	translocase of outer mitochondrial membrane 22 homolog	126388	15.68	-0.39697	0.156824	-2.53132	0.0113635	0.0991968		NVE6106	trichohyalin	60007	15.1603	0.483128	0.162161	2.97931
	NVE11362	collagen, type VI, alpha	-	8.62732	1.02325	0.320336	3.1943	0.0014017	0.0692099																								NVE23796	DNA-directed RNA polymerase	166819	14.9841	-0.396218	0.144419	-2.74352	0.00607841	0.0682508		NVE22995	bicaudal D-related protein 1	242815	13.6929	0.484893	0.156241	3.1035
	NVE7060	bromodomain adjacent to zinc finger domain, 1B	121685121677	24.3164	1.02791	0.332442	3.092	0.00198816	0.0772999																								NVE414	ribosomal protein	226298	408.915	-0.395766	0.0817424	-4.84162	1.28785e-06	0.000195898		NVE10525	hook homolog	246784	19.3636	0.485025	0.125342	3.86963
	NVE11532	PX domain	247042	5.87038	1.03178	0.342671	3.011	0.00260389	0.0850696																								NVE24992	peptidyl-prolyl cis-trans isomerase	28706	26.0181	-0.392346	0.116887	-3.35662	0.000789014	0.016989		NVE12840	uncharacterized protein	-	58.7681	0.486381	0.130794	3.71867
	NVE491	collagen triple helix repeat (20 copies)	221793	46.4098	1.03265	0.317138	3.25615	0.00112934	0.0615015																								NVE2820	nucleoside diphosphate kinase	115087	12.6375	-0.389841	0.153894	-2.53318	0.0113033	0.0990738		NVE23664	cytadherence	5.00941e+16	46.6489	0.487732	0.164663	2.96201
	NVE19775	DEAD (Asp-Glu-Ala-Asp) box polypeptide 46	164776	30.6465	1.03559	0.262811	3.94045	8.13298e-05	0.0150046																								NVE24305	uncharacterized protein	-	37.458	-0.389039	0.12884	-3.01956	0.00253145	0.0385067		NVE22156	catalase	103340	138.392	0.490351	0.0845816	5.79737
	NVE21071	betaine-homocysteine S-methyltransferase	178461	13.6529	1.03571	0.261127	3.96631	7.29929e-05	0.0143081																								NVE5570	coactosin-like 1	170922	90.5247	-0.378793	0.137113	-2.76263	0.00573383	0.065946		NVE7626	E3 ubiquitin-protein ligase	122573	21.2767	0.49258	0.157898	3.11961
	NVE11918	nvHSP70C	216823	16.8198	1.03969	0.289158	3.59559	0.000323661	0.0337193																								NVE23962	fatty acid biosynthesis	236403	62.5141	-0.378039	0.120476	-3.13787	0.00170179	0.0292342		NVE21893	tight junction protein	2.86841e+16	25.76	0.494168	0.129325	3.82115
	NVE11187	ubiquitin specific peptidase	173572	6.96786	1.04274	0.342129	3.04781	0.00230516	0.0818462																								NVE9150	ATP synthase, H transporting, mitochondrial Fo complex, subunit d	191692	69.2437	-0.369563	0.118302	-3.12389	0.00178479	0.0301746		NVE2977	serine arginine repetitive matrix 2	86218	29.1435	0.497147	0.123449	4.02716
	NVE12149	eukaryotic translation initiation factor 3	240395	15.8923	1.04441	0.259589	4.02332	5.73842e-05	0.0127488																								NVE16410	thymidylate synthase	177835227987	21.4188	-0.369338	0.135693	-2.72185	0.0064917	0.07169		NVE7549	RFamide neuropeptides type 2	681181374	41.8769	0.497605	0.142521	3.49144
	NVE15545	PRKR interacting protein 1 (IL11 inducible)	28622	8.63608	1.04758	0.314138	3.33479	0.000853643	0.0528416																								NVE18711	cytochrome c oxidase	164353	229.632	-0.368769	0.131047	-2.81401	0.00489272	0.0605555		NVE12991	protein kinase	8081861545	256.173	0.499851	0.135892	3.67828
	NVE1568	pleckstrin homology domain interacting protein	30007	16.0773	1.0487	0.331662	3.16196	0.00156712	0.0738371																								NVE24544	NADPH-dependent FMN reductase	243274	66.1082	-0.367296	0.142806	-2.572	0.0101114	0.0929001		NVE20126	kinesin-like	50292	26.0434	0.501466	0.14196	3.53245
	NVE3038	serine arginine-rich splicing factor	199162	13.6236	1.05048	0.325872	3.2236	0.00126591	0.0633973																								NVE17003	uricase-like	175574	24.4825	-0.367006	0.125731	-2.91897	0.00351189	0.048564		NVE19988	low density lipoprotein receptor	99701	12.6287	0.506626	0.154144	3.28671
	NVE5003	NHP2 non-histone chromosome protein 2-like 1	170685	13.0194	1.05126	0.35366	2.97251	0.00295375	0.0913497																								NVE21397	heat-responsive protein 12	242360	32.8264	-0.361253	0.128687	-2.80721	0.00499723	0.0615259		NVE9429	acyl-CoA synthetase long-chain family member	239941	14.0951	0.510423	0.153022	3.33561
	NVE21797	uncharacterized protein	-	18.1762	1.05464	0.311899	3.38135	0.000721319	0.0490913																								NVE2295	ribosomal protein	188356	569.874	-0.35944	0.0791777	-4.53967	5.63435e-06	0.000577582		NVE4004	nesprin	116722	92.017	0.510796	0.1526	3.34728
	NVE20449	hydroxysteroid dehydrogenase	184356	8.25013	1.06357	0.346256	3.07163	0.00212891	0.0788621																								NVE19363	myotrophin	241764	19.6673	-0.354786	0.131755	-2.69277	0.00708616	0.0760291		NVE14193	succinate dehydrogenase	181975	23.5802	0.512704	0.126936	4.03908
	NVE25474	*zinc finger protein with KRAB and SCAN domains 8	23194	15.0797	1.06672	0.273365	3.90217	9.53351e-05	0.0162877																								NVE14303	migration and invasion enhancer 1	202288	60.8535	-0.354268	0.112084	-3.16075	0.00157365	0.0274327		NVE15463	transducin beta-like 2	163150	8.17463	0.520171	0.178149	2.91987
	NVE14216	uncharacterized protein	240713	23.3129	1.07367	0.31444	3.41455	0.000638873	0.045341																								NVE8163	TELO2 interacting protein 2	237940	249.778	-0.352345	0.103067	-3.41859	0.000629461	0.0144263		NVE18051	myosin IIIA	164057	15.5441	0.521735	0.152278	3.42621
	NVE10638	dysbindin	246830	6.46759	1.07486	0.326309	3.29398	0.000987781	0.0570186																								NVE4433	ubiquinol-cytochrome c reductase	170417	56.6662	-0.35233	0.104206	-3.38108	0.000722016	0.0159469		NVE5749	uncharacterized protein	-	28.3747	0.52253	0.154938	3.37252
	NVE20476	membrane associated guanylate kinase	20232	14.9494	1.07786	0.345462	3.12006	0.00180812	0.0766741																								NVE3437	cysteine and glycine-rich protein 1, isoform CRA_b	52979	48.7787	-0.352211	0.138749	-2.53848	0.0111335	0.0982912		NVE1335	kinesin family member	8555385543	15.8298	0.525826	0.176876	2.97286
	NVE7644	topoisomerase (DNA) I	122680	10.3738	1.07926	0.317889	3.39507	0.000686105	0.047896																								NVE1972	signal peptidase complex subunit 1 homolog	169043	21.6434	-0.350086	0.11669	-3.00015	0.00269849	0.0400149		NVE11119	rho guanine nucleotide exchange factor (GEF)	128857	14.7977	0.529189	0.163301	3.24057
	NVE22768	SIN3 transcription regulator homolog	104010	36.7825	1.08536	0.345097	3.1451	0.00166029	0.0744781																								NVE24155	uncharacterized protein	166934	85.9666	-0.349894	0.135084	-2.5902	0.00959197	0.0904618		NVE21284	phospholipase C	101739	15.5009	0.532738	0.1575	3.38247
	NVE8668	uncharacterized protein	-	8.47724	1.088	0.318055	3.4208	0.000624379	0.0451906																								NVE21290	SEC61, gamma subunit	184753	125.898	-0.349161	0.092692	-3.76689	0.000165292	0.00581983		NVE3883	helicase DNA binding protein	30104	13.9023	0.538321	0.17582	3.06178
	NVE3068	tropomyosin	63023	34.4819	1.08814	0.19828	5.4879	4.06742e-08	0.000144727																								NVE18538	thrombospondin type 1 domain	241642	60.4877	-0.34748	0.122111	-2.84562	0.00443252	0.0567977		NVE23189	iron zinc purple acid phosphatase-like	185711	17.4491	0.54397	0.135829	4.0048
	NVE2010	uncharacterized protein	-	8.2669	1.09111	0.319629	3.41368	0.000640914	0.045341																								NVE15615	ATP synthase subunit	-	64.9069	-0.342044	0.109186	-3.13268	0.00173219	0.0295412		NVE19483	uncharacterized protein	-	11.3067	0.548889	0.179327	3.06082
	NVE15399	pseudouridylate synthase 7 homolog	136095	19.9646	1.09437	0.362575	3.01833	0.00254173	0.0846467																								NVE11652	EF-hand domain family, member	-	54.5212	-0.338091	0.105809	-3.19531	0.00139681	0.025092		NVE24746	LOOK THIS UP	243338	13.6079	0.54988	0.18493	2.97345
	NVE3354	astacin-like metalloendopeptidase (M12 family)	189020	7.99313	1.09784	0.375032	2.92732	0.00341898	0.098982																								NVE13734	uncharacterized protein	-	100.466	-0.336141	0.105925	-3.17338	0.00150678	0.0265561		NVE19160	golgin	98598	17.9118	0.550595	0.170882	3.22208
	NVE22759	smu-1 suppressor of mec-8 and unc-52 homolog	185519	4.94231	1.10817	0.36404	3.04408	0.00233389	0.0819488																								NVE11611	ATPase inhibitor	247074	69.0535	-0.335561	0.116298	-2.88536	0.00390967	0.0520058		NVE19778	uncharacterized protein	-	242.287	0.552105	0.152794	3.61339
	NVE297	lysine-rich nucleolar protein	238943	24.8206	1.11777	0.277251	4.03162	5.53929e-05	0.012712																								NVE12161	uncharacterized protein	-	198.718	-0.332877	0.114703	-2.90208	0.00370699	0.0504482		NVE3852	epithelial splicing regulatory protein	30522	7.73334	0.558327	0.189142	2.9519
	NVE22979	exportin	185581	5.579	1.1197	0.37979	2.9482	0.00319629	0.0954727																								NVE9845	NADH dehydrogenase [ubiquinone]	17799	25.4189	-0.331777	0.122326	-2.71225	0.00668281	0.0730309		NVE16780	protein unc-13 homolog C;	248060	26.7453	0.559241	0.157697	3.54631
	NVE20811	glucan (1,4-alpha-), branching enzyme 1	165393	7.47448	1.13254	0.305697	3.70478	0.000211572	0.0255215																								NVE10147	uncharacterized protein	-	144.008	-0.331675	0.110572	-2.99963	0.00270305	0.0400196		NVE7729	*capicua homolog	122926	11.9157	0.559569	0.160487	3.48669
	NVE12123	nuclear binding protein	91958	8.76068	1.14194	0.329429	3.46641	0.000527452	0.041628																								NVE16257	ATP synthase	-	68.6176	-0.320655	0.126786	-2.5291	0.0114356	0.099313		NVE3908	PRP4 pre-mRNA processing factor 4 homolog B	86706	11.8953	0.561544	0.177615	3.16158
	NVE23022	uncharacterized protein	242831	7.6604	1.14357	0.324736	3.52153	0.000429058	0.0383269																								NVE21242	myotrophin	242297	159.024	-0.319993	0.126114	-2.53733	0.0111702	0.0984546		NVE21755	uncharacterized protein	-	15.0451	0.564788	0.150804	3.74517
	NVE11653	prostamide/prostaglandin F synthase	233543	8.51956	1.14548	0.330871	3.46199	0.000536187	0.041628																								NVE9331	nvNEP-11	191841	168.699	-0.317262	0.088635	-3.57942	0.000344359	0.00935923		NVE9542	golgin subfamily A	-	12.551	0.564985	0.156696	3.60562
	NVE11843	ESF1, nucleolar pre-rRNA processing protein, homolog	129893	6.73319	1.15334	0.306382	3.7644	0.000166952	0.0224408																								NVE15516	gamma-glutamyltransferase	202733	22.7902	-0.316093	0.120143	-2.63097	0.00851425	0.0846132		NVE10095	uncharacterized protein	-	16.2563	0.566456	0.146026	3.87914
	NVE5753	LIM domain kinase 2	-	25.1474	1.15726	0.29276	3.95293	7.71991e-05	0.0148238																								NVE11488	uncharacterized protein	-	52.895	-0.315347	0.116583	-2.7049	0.00683241	0.0738103		NVE5451	GTPase regulator	199622	11.2129	0.567004	0.183009	3.09823
	NVE13900	tetratricopeptide repeat domain 4	33659	5.28498	1.1574	0.349347	3.31304	0.000922884	0.0550331																								NVE9896	thioredoxin	236543	249.286	-0.295347	0.0823586	-3.58611	0.000335651	0.00932718		NVE13015	spectrin beta chain, non-erythrocytic 5	238120238121	22.5116	0.568116	0.136767	4.15389
	NVE22525	nvHSP70A	178640	69.3463	1.1635	0.235785	4.93458	8.03244e-07	0.000809005																								NVE18926	ABRA C-terminal like	158749	68.2261	-0.288099	0.104411	-2.75929	0.00579279	0.0661066		NVE464	uncharacterized protein	-	11.3862	0.568178	0.181951	3.1227
	NVE21496	PC4 and SFRS1 interacting protein 1	102123	35.1568	1.17088	0.29384	3.98475	6.75505e-05	0.013523																								NVE11537	uncharacterized protein	247045	43.9666	-0.285571	0.112404	-2.54058	0.0110669	0.0980937		NVE9267	acyl-CoA dehydrogenase	125111	83.8521	0.570645	0.088939	6.41614
	NVE16391	pre-mRNA-splicing factor brr2, related		8.82995	1.1748	0.337554	3.48034	0.000500769	0.0414293																								NVE9368	inorganic pyrophosphatase	191879	193.421	-0.279022	0.103859	-2.68656	0.00721921	0.076758		NVE20567	putative RNA-binding protein	141408	8.46608	0.573277	0.192957	2.97102
	NVE296	mical-like 2	238942238941	5.06412	1.17879	0.393412	2.99632	0.00273258	0.0874518																								NVE13181	dual specificity protein phosphatase	24052492609	368.103	-0.276452	0.071232	-3.88101	0.000104024	0.00416115		NVE23025	zinc finger protein	104526	12.7441	0.573287	0.153021	3.74645
	NVE8109	GTPase activating protein (SH3 domain) binding protein	38704	4.76069	1.18792	0.387343	3.06685	0.00216326	0.0792738																								NVE23120	uncharacterized protein	-	26.6099	-0.273625	0.106927	-2.55899	0.0104978	0.0953116		NVE21016	proline synthetase co-transcribed homolog	178404	11.5009	0.57373	0.162066	3.5401
	NVE20744	5-3 exoribonuclease 1	242212	6.01419	1.19335	0.36003	3.31459	0.000917766	0.0550331																								NVE19115	ribosomal protein	226223	532.59	-0.249945	0.0617083	-4.05043	5.11234e-05	0.0025646		NVE647	uncharacterized protein	-	135.878	0.573872	0.196419	2.92167
	NVE13349	UBX domain protein 7	132050	4.87488	1.1961	0.393029	3.04329	0.00234008	0.0819488																								NVE20764	vesicle-associated membrane protein	57994	51.3884	-0.246988	0.0971641	-2.54196	0.0110231	0.09789		NVE12068	uncharacterized protein	-	24.8957	0.57519	0.200449	2.86951
	NVE222	histone deacetylase	79092	5.57198	1.20865	0.390118	3.09816	0.00194725	0.0766741																								NVE9033	ribosomal protein	172396	549.516	-0.230425	0.0676114	-3.40808	0.000654212	0.0147605		NVE15577	spindle and kinetochore associated complex subunit 1	-	17.8503	0.575313	0.154616	3.72091
	NVE18283	SID1 transmembrane family member	97785	5.88959	1.21996	0.36466	3.34548	0.000821416	0.0522209																								NVE25665	ribosomal protein	109201	474.827	-0.210666	0.0814442	-2.58663	0.00969195	0.0907536		NVE2456	uncharacterized protein	-	66.3457	0.579548	0.146871	3.94597
	NVE3942	*DEK oncogene	48067	26.6801	1.22609	0.225496	5.43731	5.4092e-08	0.000144727																								NVE9318	ribosomal protein	191823	674.73	-0.209215	0.0487632	-4.29042	1.78337e-05	0.00124585		NVE13460	growth hormone inducible transmembrane protein	132321	7.35734	0.580525	0.18769	3.093
	NVE13840	uncharacterized protein	-	6.04748	1.2289	0.38056	3.22919	0.00124141	0.0633973																								NVE19817	ribosomal protein	234712	608.526	-0.205978	0.0523844	-3.93205	8.42249e-05	0.0038006		NVE22591	putative aggregation factor core protein	103841	194.591	0.583751	0.170636	3.42103
	NVE3285	s-adenosylmethionine synthase isoform type-2	237177	19.2005	1.24088	0.263534	4.70863	2.4939e-06	0.00146657																								NVE3732	ribosomal protein	244934	640.862	-0.202127	0.0562	-3.59657	0.000322441	0.00907744		NVE23191	ring finger protein	242885	7.39316	0.584176	0.180165	3.24246
	NVE2702	alpha tubulin	244590	79.0075	1.2423	0.206392	6.01914	1.7535e-09	1.64987e-05																								NVE8270	calmodulin	239788	427.42	-0.201296	0.065023	-3.09576	0.00196308	0.0321442		NVE10252	uncharacterized protein	127428	11.4558	0.589264	0.187672	3.13986
	NVE16028	PRP38 pre-mRNA processing factor 38	41962	7.29685	1.24658	0.328617	3.79341	0.00014859	0.0211831																								NVE4890	ribosomal protein	245261	733.693	-0.199365	0.0575713	-3.46292	0.000534338	0.0128555		NVE11862	LIM and calponin homology domains 1	59493	26.472	0.590575	0.155332	3.80201
	NVE23581	*putative high mobility group 20A isoform 1	105457	5.52129	1.2483	0.330139	3.78114	0.000156109	0.0216872																								NVE21253	ribosomal protein	229213	567.352	-0.192697	0.0723711	-2.66262	0.00775348	0.0802668		NVE13735	insulin-like growth factor 2 mRNA binding protein	247556	11.9662	0.590807	0.192484	3.06938
	NVE13841	pyridoxal-dependent decarboxylase conserved domain	60834	28.4427	1.25243	0.428819	2.92064	0.00349315	0.0989972																								NVE14265	ribosomal protein	240738	795.957	-0.190628	0.0483794	-3.94027	8.139e-05	0.00370816		NVE19215	*zinc finger	164471	35.8525	0.590869	0.12322	4.79523
	NVE10787	lysyl-tRNA synthetase	228574	17.2588	1.25756	0.262318	4.79405	1.63444e-06	0.0011277																								NVE21967	ribosomal protein	242566	585.93	-0.190047	0.0485849	-3.91165	9.16681e-05	0.00400241		NVE16074	uncharacterized protein	-	41.5831	0.597934	0.177018	3.37782
	NVE23971	uncharacterized protein	238751	6.4799	1.26008	0.321893	3.91459	9.05574e-05	0.0157788																								NVE19863	eukaryotic translation initiation factor	176002	356.132	-0.173403	0.0578257	-2.99872	0.00271118	0.040077		NVE9778	ubiquitin-conjugating enzyme E2 Q1	126045	8.45008	0.601583	0.199907	3.00932
	NVE23801	microfibrillar-associated protein 1	105818	12.5056	1.2609	0.400956	3.14474	0.00166236	0.0744781																								NVE6694	ribosomal protein	245805	448.53	-0.164685	0.0570145	-2.88847	0.00387117	0.0520058		NVE11820	trichohyalin	201379	74.6702	0.601999	0.12268	4.90707
	NVE15038	pescadillo homolog	194255	6.40689	1.27004	0.391191	3.2466	0.00116793	0.0620851																								NVE1333	ribosomal protein	239074	558.296	-0.15705	0.0586482	-2.67783	0.00741004	0.0781702		NVE11918	nvHSP70C	216823	19.8947	0.604126	0.204251	2.95776
	NVE25560	RNA binding motif protein 4.2	108798	6.16779	1.27261	0.356639	3.56833	0.000359262	0.0355821																								NVE799	ribosomal protein	244001	611.724	-0.154817	0.0511661	-3.02577	0.00247998	0.0379529		NVE3211	uncharacterized protein	244704	27.3109	0.608641	0.161366	3.7718
	NVE21390	ribonucleotide reductase M2	165579	15.0096	1.28969	0.43175	2.98713	0.00281609	0.089214																								NVE24100	ribosomal protein	159589	590.45	-0.150924	0.0582329	-2.59174	0.00954931	0.0904618		NVE13110	uncharacterized protein	-	170.823	0.61706	0.215548	2.86274
	NVE18860	uncharacterized protein	-	4.58403	1.2988	0.414111	3.13636	0.00171059	0.0749																								NVE10009	ribosomal protein	192160	635.013	-0.141747	0.0531445	-2.66719	0.00764878	0.0795321		NVE25538	solute carrier	22254	11.6639	0.618289	0.194482	3.17915
	NVE3355	proline dehydrogenase (oxidase)	115782	5.31767	1.30242	0.409387	3.18138	0.00146575	0.0710888																								NVE4021	uncharacterized protein	-	998.59	-0.13349	0.045676	-2.92254	0.00347193	0.0482235		NVE7082	baculoviral IAP repeat-containing protein 7-B	245886	26.5422	0.634088	0.167035	3.79614
	NVE22471	tight junction associated protein 1 (peripheral)	238661	7.30439	1.3085	0.310542	4.21358	2.51354e-05	0.00762899																								NVE12039	ribosomal protein	230864	1751.04	0.134039	0.0502325	2.66837	0.00762192	0.0793416		NVE25816	GDSL-like lipase/acylhydrolase	-	18.7179	0.634203	0.220732	2.87318
	NVE16149	protein phosphatase, Mg2 Mn2 dependent, 1G	137089	12.3608	1.31511	0.435896	3.01702	0.00255274	0.0846467																								NVE4715	ribosomal protein	160743	526.011	0.148182	0.0474363	3.1238	0.00178533	0.0301746		NVE1639	iron-sulfur cluster scaffold homolog	227033	5.98866	0.638626	0.219688	2.90697
	NVE8847	nvNEP-16a, venom allergen-like (VAL) 11 protein	239871	11.4871	1.32336	0.350418	3.77651	0.000159041	0.0216872																								NVE379	ribosomal protein	198553	750.697	0.184745	0.0571209	3.23428	0.00121948	0.0228811		NVE18293	neural cell adhesion molecule 2	236748	12.2018	0.639064	0.202428	3.15699
	NVE18993	chromobox homolog 1	158808	17.6699	1.33581	0.32365	4.12732	3.67014e-05	0.00903599																								NVE6666	putative RNA binding protein	233305	826.8	0.198442	0.0771678	2.57157	0.0101239	0.0929001		NVE5007	cytochrome c oxidase assembly	118595	11.588	0.642515	0.151986	4.22746
	NVE19203	gelsolin	241728	4.093	1.34069	0.450627	2.97516	0.00292833	0.0913497																								NVE4736	ribosomal protein	236492	435.925	0.200088	0.0558439	3.58298	0.000339693	0.00934006		NVE2425	microtubule associated monoxygenase, calponin and LIM domain containing	114150114138	6.02688	0.64623	0.222065	2.91009
	NVE22689	acidic leucine-rich nuclear phosphoprotein 32 family member	104042	14.8222	1.34942	0.387983	3.47802	0.000505125	0.0414293																								NVE26074	signal sequence receptor	243762	168.998	0.203491	0.0779958	2.609	0.00908084	0.0879275		NVE15703	ATP-binding cassette, sub-family C (CFTR MRP), member	136552	16.8241	0.64981	0.168047	3.86684
	NVE10694	DNA polymerase	-	3.60259	1.35141	0.444277	3.04181	0.0023516	0.0819488																								NVE22411	eukaryotic translation elongation factor 1 gamma	178546	985.992	0.206845	0.0580789	3.56144	0.000368824	0.00982594		NVE9471	uncharacterized protein	-	7.08014	0.653	0.184864	3.53233
	NVE7608	canopy 4 homolog	214058	7.33361	1.3532	0.431476	3.1362	0.0017115	0.0749																								NVE16136	GDP dissociation inhibitor	163393	176.632	0.212234	0.0759831	2.79318	0.00521926	0.0625902		NVE4213	protein tyrosine phosphatase receptor type	-	12.9498	0.65473	0.169164	3.87039
	NVE12328	dnaJ-like protein subfamily	193264	5.37491	1.36153	0.404269	3.36789	0.000757462	0.0498389																								NVE1229	RUN domain containing 1	85398	43.8036	0.218227	0.0845162	2.58207	0.009821	0.0910736		NVE2015	papilin / 'four-disulfide core'	5.92661e+16	10.4626	0.659343	0.191199	3.44846
	NVE10119	uncharacterized protein	215638	4.94031	1.37074	0.41821	3.27763	0.00104683	0.0588687																								NVE12051	elongation factor 1-alpha	247215	2325.92	0.222106	0.0428197	5.187	2.13704e-07	6.71816e-05		NVE6915	nvCK1δ/ε	88486	15.6133	0.660549	0.156215	4.22846
	NVE9839	glycylpeptide N-tetradecanoyltransferase 2	172911	6.4293	1.3749	0.400615	3.43198	0.000599185	0.0447439																								NVE3785	adenosylhomocysteinase	234207	307.055	0.245276	0.0674319	3.63739	0.000275413	0.00816798		NVE9928	uncharacterized protein	-	9.21596	0.662169	0.208547	3.17516
	NVE22241	nucleoporin 93kDa	242660	3.35211	1.3778	0.443862	3.10412	0.00190849	0.0766741																								NVE6160	filamin A, alpha	239614	168.806	0.247003	0.0846384	2.91833	0.00351907	0.048592		NVE444	YTH domain containing 1	17350	34.6443	0.663176	0.131069	5.05974
	NVE6020	uncharacterized protein	245598	4.02186	1.37887	0.469232	2.93856	0.00329741	0.0969543																								NVE1939	actin	188243	1630.2	0.249771	0.0797753	3.13093	0.00174253	0.0296104		NVE570	eppin	237062	10.207	0.668667	0.228639	2.92455
	NVE15969	peptidase S15	136834	12.9423	1.38124	0.457857	3.01675	0.00255496	0.0846467																								NVE2262	uncharacterized protein	-	48.3199	0.255825	0.0846507	3.02212	0.00251008	0.0382433		NVE14232	dopamine beta-hydroxylase (dopamine beta-monooxygenase)	93717	29.66	0.668773	0.180882	3.69728
	NVE1472	chymotrypsin-like elastase family member	209768	14.2166	1.38435	0.319085	4.33849	1.43465e-05	0.00562443																								NVE20604	spectrin beta	165235	181.079	0.258105	0.0856061	3.01503	0.00256954	0.0387733		NVE19335	neurofilament triplet H protein	204423	36.8935	0.674318	0.205375	3.28334
	NVE25085	ribosomal protein	186757	2.82895	1.40591	0.480976	2.92303	0.00346638	0.0989972																								NVE2435	*creb-like, cAMP responsive element binding protein 3-like 2	28519	80.342	0.258762	0.0952109	2.71778	0.00657214	0.0721558		NVE2995	uncharacterized protein	-	10.841	0.676509	0.171253	3.95036
	NVE3741	nucleoporin 62kDa	233147	3.40036	1.41043	0.433445	3.25399	0.00113794	0.0615015																								NVE8199	*transcription factor GATA binding protein	196609	28.2451	0.27128	0.0957861	2.83214	0.00462373	0.0581419		NVE22014	cadherin	20161	10.6651	0.677146	0.212297	3.18961
	NVE22651	phosphoribosylaminoimidazole carboxylase, phosphoribosylaminoimidazole succinocarboxamide synthetase	142804	13.8009	1.41948	0.394887	3.59464	0.000324835	0.0337193																								NVE19147	uncharacterized protein	231845	46.4273	0.273173	0.0854347	3.19745	0.00138649	0.0250364		NVE1494	uncharacterized protein	-	55.4017	0.678001	0.176315	3.84539
	NVE2618	l-asparaginase	114584	58.4242	1.42784	0.362221	3.94191	8.08342e-05	0.0150046																								NVE17861	prosaposin	-	95.843	0.280163	0.11074	2.52991	0.0114092	0.0992729		NVE15462	B-cell CLL lymphoma 7A	240939	5.1909	0.679792	0.230879	2.94437
	NVE8510	nucleolar and coiled-body phosphoprotein 1	-	11.1821	1.44506	0.297759	4.8531	1.21544e-06	0.00103964																								NVE3219	FMR2 family member 3	188910	82.6464	0.280711	0.0944609	2.97171	0.00296143	0.0427209		NVE12843	YME1-like 1/FTSH protease	158178	14.0427	0.680188	0.161577	4.20967
	NVE4772	DEAH (Asp-Glu-Ala-His) box polypeptide 37	189778	5.47182	1.45143	0.410314	3.53736	0.000404146	0.0376496																								NVE9901	HMG domain-containing protein 4	240009	28.9711	0.282783	0.11171	2.5314	0.011361	0.0991968		NVE16146	copine III	241105	5.27797	0.68269	0.211317	3.23064
	NVE6118	EBNA1 binding protein 2	239593	5.10933	1.45174	0.401525	3.61556	0.000299705	0.0324129																								NVE5273	staufen, RNA binding protein, homolog	190042212566	76.3203	0.284686	0.0729495	3.90251	9.52018e-05	0.00401952		NVE12527	NADH dehydrogenase (ubiquinone)	181539	18.2076	0.689164	0.138998	4.95809
	NVE7247	importin 5	235624	3.82539	1.49449	0.478221	3.12511	0.00177738	0.0766741																								NVE15017	carboxypeptidase D	836	39.8573	0.284989	0.0971289	2.93413	0.00334487	0.0468729		NVE19482	uncharacterized protein	-	8.16277	0.700832	0.202648	3.45836
	NVE16808	*zinc finger protein	20292	5.64777	1.49525	0.380463	3.93008	8.49186e-05	0.0153654																								NVE13700	peptidase	132910	169.344	0.288992	0.100516	2.87508	0.00403922	0.0532038		NVE4655	uncharacterized protein	-	10.1525	0.70137	0.222354	3.15429
	NVE13176	cysteine-rich with egf-like domains	92522	6.94511	1.51118	0.401993	3.75922	0.000170446	0.0225876																								NVE14816	putative rho-associated kinase	1.34994e+23	18.7613	0.290049	0.114512	2.53292	0.0113118	0.0990738		NVE12750	acyl-Coenzyme A oxidase	237514	7.53401	0.702719	0.1989	3.53303
	NVE12620	uncharacterized protein	-	45.6139	1.51329	0.463346	3.26601	0.00109076	0.0600174																								NVE4730	aceylcholinesterase	31599	25.9587	0.290772	0.111208	2.61468	0.0089312	0.0867593		NVE9824	myc box-dependent-interacting protein 1	246594	16.3233	0.703412	0.169526	4.14928
	NVE19057	*nvTimeout (timeless homolog drosophila)	81863	6.91517	1.51984	0.424657	3.57898	0.000344935	0.0345265																								NVE1225	rhoGAP domain	239018239017	36.0496	0.291662	0.109017	2.67538	0.00746446	0.0784892		NVE12141	unconventional myosin-VIIa isoform 3	30268	9.973	0.703662	0.193719	3.63239
	NVE6690	*zinc finger protein ZIC 1	121215	4.44818	1.52188	0.487861	3.11949	0.00181166	0.0766741																								NVE21104	glutamine amidotransferase	232579	34.2728	0.291874	0.105037	2.77878	0.00545638	0.0640039		NVE10343	lurophin	90480	4.75595	0.708306	0.23467	3.01831
	NVE10456	BCL2 adenovirus E1B 19kDa interacting protein 2	14584	19.0879	1.52212	0.516856	2.94497	0.0032299	0.0958679																								NVE5287	ribophorin II	245416	308.237	0.293621	0.0657907	4.46295	8.08371e-06	0.000733053		NVE13386	LOOK THIS UP	247465	4.55783	0.709542	0.241141	2.94243
	NVE26020	glucoside xylosyltransferase	167977	25.6628	1.55338	0.508234	3.05643	0.0022399	0.0807478																								NVE24213	kinesin family member	167011	33.7872	0.29676	0.11117	2.66943	0.00759811	0.0793416		NVE7768	ufm1-specific peptidase 2	171954	5.48382	0.710162	0.222779	3.18774
	NVE15651	uncharacterized protein	247901	10.6051	1.59175	0.464598	3.42608	0.000612356	0.0451906																								NVE20412	nvHSP70D	195315	519.066	0.296768	0.100263	2.95989	0.00307753	0.0441768		NVE24077	choline/carnitine/betaine transporter	238796198154	15.8133	0.711586	0.207221	3.43395
	NVE5286	abhydrolase domain containing 13	227226	2.62029	1.63021	0.538499	3.02732	0.00246729	0.0839015																								NVE9956	uncharacterized protein	-	42.1222	0.298142	0.116943	2.54948	0.0107885	0.0966252		NVE6007	protein phosphatase 3, catalytic subunit	245588	7.30293	0.715019	0.188382	3.79558
	NVE21802	uncharacterized protein	1883318687142210	1676.04	1.63379	0.468627	3.48633	0.000489697	0.0411389																								NVE20321	Sh3 and multiple ankyrin repeat domains	20907	16.7593	0.302704	0.115537	2.61998	0.00879341	0.0863861		NVE21040	*myc	238559	3.96983	0.715266	0.246409	2.90276
	NVE14230	transmembrane and coiled-coil domains 4	93423	2.62456	1.63895	0.549725	2.9814	0.00286935	0.0905963																								NVE7540	connector enhancer of kinase suppressor of Ras	239773	23.1677	0.304574	0.115894	2.62805	0.00858752	0.0849831		NVE1276	uncharacterized protein	-	49.2438	0.716953	0.184182	3.89264
	NVE19375	failed axon connections homolog	98829	15.6032	1.63996	0.46814	3.50313	0.000459819	0.0400596																								NVE9267	acyl-CoA dehydrogenase	125111	83.8521	0.307868	0.0886455	3.47302	0.000514631	0.0124838		NVE22359	uncharacterized protein	8306383210	8.27939	0.721772	0.208789	3.45695
	NVE14859	uncharacterized protein	-	24.2664	1.66611	0.509285	3.27147	0.00106988	0.0592148																								NVE12859	engulfment adaptor PTB domain containing 1, GULP	80887	23.8325	0.30904	0.120535	2.56391	0.0103501	0.0943109		NVE2538	far upstream element-binding protein 3	244532	13.0768	0.723465	0.164604	4.39519
	NVE14885	alpha-tubulin	202466	10.0461	1.68457	0.403562	4.17425	2.98971e-05	0.00852429																								NVE19053	islet cell autoantigen	228048	44.3609	0.309276	0.0904777	3.41826	0.000630222	0.0144263		NVE6209	major facilitator superfamily domain containing 6	239633	8.17638	0.725531	0.214297	3.38563
	NVE19044	uncharacterized protein	-	3.41031	1.7057	0.56343	3.02736	0.00246701	0.0839015																								NVE20602	ATPase, H transporting, lysosomal V0 subunit	234753	23.3329	0.310603	0.120409	2.57957	0.00989237	0.0914657		NVE12604	calcyphosin-like protein	131227	40.3827	0.730642	0.198692	3.67725
	NVE6588	uncharacterized protein	-	12.6079	1.7249	0.39736	4.34089	1.41904e-05	0.00562443																								NVE5418	sequestosome 1	239529	51.3498	0.316401	0.121623	2.60149	0.0092819	0.0890515		NVE22511	succinate dehydrogenase	83142	6.10946	0.732481	0.194773	3.7607
	NVE7954	prefoldin subunit 2	-	3.67689	1.72645	0.547816	3.15152	0.00162425	0.0738371																								NVE18991	WAS WASL interacting protein family, member 1	197314	23.2901	0.317681	0.125158	2.53824	0.0111413	0.0982912		NVE19956	tyrosine 3-monooxygenase tryptophan 5-monooxygenase activation protein	184113	5.97894	0.734246	0.248006	2.9606
	NVE25487	ribosomal protein	108595	3.54103	1.7283	0.499071	3.46304	0.000534109	0.041628																								NVE23844	RAS and EF-hand domain containing	105778207343	24.2351	0.320516	0.123559	2.59403	0.00948574	0.090455		NVE78	ceramide synthase 1	79235	4.69431	0.734733	0.217602	3.3765
	NVE7258	serpin peptidase inhibitor, clade B (ovalbumin), member	230428	10.4898	1.75499	0.581047	3.0204	0.00252441	0.0846467																								NVE2436	tyrosine-protein phosphatase non-receptor type 13;	114126	20.9698	0.323434	0.1241	2.60624	0.00915412	0.0881854		NVE24823	collagen	107573207953	10.1365	0.735759	0.196866	3.73736
	NVE20547	contactin-associated protein, milk fat globule-EGF factor 8 protein	233796	7.47436	1.77307	0.56261	3.15151	0.00162429	0.0738371																								NVE2600	AT-rich interactive domain-containing protein	114579169376	24.2604	0.324085	0.119896	2.70306	0.00687048	0.0739674		NVE1495	uncharacterized protein	-	68.2103	0.739342	0.164524	4.49382
	NVE6396	uncharacterized protein	-	2.45076	1.78188	0.588719	3.02671	0.00247229	0.0839015																								NVE12727	dishevelled Associated Activator of Morphogenesis	247373	33.5519	0.324318	0.0859105	3.77507	0.00015996	0.00567767		NVE5223	cathepsin	190019	78.0656	0.743758	0.239303	3.10802
	NVE20729	pre-mRNA processing factor 40 homolog	220829	13.3029	1.79999	0.518414	3.4721	0.000516405	0.041628																								NVE23271	cAMP-dependent protein kinase	234931	40.9712	0.325861	0.108152	3.01299	0.00258683	0.0389719		NVE22133	uncharacterized protein	-	7.4761	0.745752	0.253011	2.94751
	NVE22060	nuclear transcription factor, X-box binding-like 1	-	57.3337	1.80224	0.531655	3.38987	0.00069925	0.0480237																								NVE24012	leukocyte receptor	31926	38.1782	0.329048	0.12959	2.53916	0.011112	0.0982912		NVE3085	short-chain specific acyl-CoA dehydrogenase	179716	4.93047	0.749037	0.257691	2.90672
	NVE1601	MAC/Perforin domain	-	3.22702	1.81278	0.619676	2.92536	0.00344055	0.0989972																								NVE22156	catalase	103340	138.392	0.330077	0.0843103	3.91502	9.03955e-05	0.00396521		NVE24611	LON peptidase N-terminal domain and RING finger	106903	7.20805	0.750346	0.233358	3.21543
	NVE3026	translocase of inner mitochondrial membrane	239298	4.11944	1.85117	0.555031	3.33524	0.000852244	0.0528416																								NVE18940	nucleolar GTP-binding protein 1	228024	266.971	0.330133	0.127877	2.58165	0.00983306	0.0910959		NVE9629	uncharacterized protein	-	260.003	0.750533	0.212782	3.52725
	NVE12206	dnaJ-like protein subfamily	130443	3.68981	1.89923	0.571237	3.32476	0.000884953	0.0540683																								NVE21720	uncharacterized protein	242476242477	54.853	0.332549	0.0999881	3.32588	0.000881385	0.0183495		NVE253	matrilin	196376	48.7567	0.751936	0.247625	3.03659
	NVE11261	supervillin	181209	40.2834	1.93253	0.457389	4.22514	2.38798e-05	0.00748949																								NVE12899	increased sodium tolerance 1 homolog	-	26.5575	0.333616	0.124864	2.67182	0.00754406	0.0790905		NVE1071	tetratricopeptide repeat domain	187756	4.28506	0.760144	0.260576	2.91717
	NVE19603	dynein	183927	2.28113	1.94251	0.654067	2.96989	0.00297909	0.0913497																								NVE15492	phosphodiesterase	94726	16.5588	0.340651	0.131235	2.59572	0.00943917	0.090102		NVE3643	uncharacterized protein	-	18.2464	0.760567	0.244941	3.10511
	NVE10871	apoptosis-linked protein	181123	2.04503	1.95318	0.663708	2.94283	0.00325232	0.0962299																								NVE19572	eukaryotic translation initiation factor	99103	23.7649	0.342276	0.103581	3.30441	0.00095176	0.0195557		NVE24336	uncharacterized protein	225315	5.94986	0.76092	0.24612	3.09166
	NVE14622	pyrimidodiazepine synthase	202412	46.832	1.96494	0.553776	3.54826	0.00038778	0.0372308																								NVE12356	golgin subfamily A member 4	-	87.0323	0.343746	0.0975282	3.52458	0.000424155	0.0108997		NVE11903	glycine dehydrogenase decarboxylating	10433	6.9321	0.761365	0.223241	3.41051
	NVE17672	transmembrane amino acid transporter protein	241392	9.14245	1.9678	0.533602	3.68777	0.000226224	0.0266561																								NVE21058	serine threonine kinase 10	82599	50.3877	0.344941	0.107434	3.21072	0.00132402	0.0243408		NVE12366	protein-methionine sulfoxide oxidase	130908	9.96781	0.763324	0.192784	3.95947
	NVE23841	*sox3, SRY (sex determining region Y)-box 14	2918	3.68229	1.97001	0.569334	3.46021	0.000539761	0.041628																								NVE12840	uncharacterized protein	-	58.7681	0.34518	0.130346	2.64818	0.00809269	0.0824214		NVE16664	inverted formin	151209	4.00313	0.771875	0.250576	3.0804
	NVE1212	small nuclear ribonucleoprotein polypeptide	85286	2.79119	2.00271	0.615742	3.25252	0.00114388	0.0615015																								NVE16484	alpha binding protein	81599	25.969	0.346799	0.119827	2.89418	0.00380155	0.0513645		NVE11125	neuroblast differentiation-associated protein	128884	5.60522	0.780557	0.253151	3.08336
	NVE19670	monocarboxylate transporter 10, solute carrier family 16, member	140505	4.13008	2.01956	0.555557	3.6352	0.000277769	0.0311135																								NVE26032	uncharacterized protein	109987	21.1693	0.346799	0.133737	2.59314	0.00951036	0.0904618		NVE16227	p53 inducible nuclear protein 1	248023	7.95098	0.780792	0.182951	4.26775
	NVE14677	*nvPAR-bZIPa	150375	4.21813	2.03356	0.638555	3.18463	0.00144939	0.0706594																								NVE19786	splicing factor 3b, subunit 1, 155kDa	241911	54.2886	0.347141	0.118247	2.93574	0.00332757	0.0466998		NVE6181	vitellogenin II precursor	239621	4.17426	0.781284	0.259593	3.00965
	NVE1020	protein phosphatase 1 regulatory subunit 36		2.79748	2.03412	0.651842	3.12058	0.00180497	0.0766741																								NVE21892	tropomodulin	102755	35.9776	0.351458	0.114479	3.07006	0.00214018	0.0339228		NVE10427	SHC-transforming protein 4	90669	5.97212	0.784493	0.232057	3.38061
	NVE12890	multiple myeloma tumor-associated protein 2 homolog	196760	3.61741	2.04661	0.53509	3.8248	0.00013088	0.0198089																								NVE16296	tropomyosin	-	42.5069	0.352159	0.0958404	3.67444	0.000238375	0.00746438		NVE14414	leucine rich repeat containing 58	247673	5.13171	0.786496	0.229553	3.42621
	NVE1477	uncharacterized protein	-	100.937	2.20617	0.535134	4.12265	3.74539e-05	0.00903599																								NVE12094	eukaryotic translation initiation factor 3 subunit C	162182	415.399	0.352323	0.119908	2.93828	0.00330043	0.0465267		NVE22417	kinesin family member	30871	10.8282	0.789078	0.168847	4.67333
	NVE18436	von Willebrand factor A domain containing 7	-	4.56895	2.28047	0.641717	3.5537	0.000379851	0.0372294																								NVE21316	actin	72142	16.1186	0.352714	0.127405	2.76845	0.0056323	0.0654165		NVE14050	fragile site-associated protein	133886	5.40923	0.792866	0.272782	2.9066
	NVE21891	chondroitin sulfate N-acetylgalactosaminyltransferase	165907	1.96236	2.28158	0.730686	3.12252	0.00179313	0.0766741																								NVE7255	guanine nucleotide exchange factor (GEF)	245940	27.3826	0.353059	0.09666	3.65258	0.000259617	0.00789823		NVE9606	uncharacterized protein	-	14.4217	0.796102	0.204641	3.89023
	NVE5603	alpha-ketoglutarate-dependent dioxygenase alkB homolog 6	119331	3.94848	2.31008	0.700694	3.29685	0.000977753	0.0569316																								NVE10278	myosin	246748	91.7564	0.353607	0.0935225	3.78099	0.000156207	0.00564438		NVE9847	GPCR	230662	439.971	0.799991	0.241446	3.31333
	NVE11593	uncharacterized protein	223370	2.5194	2.33661	0.645411	3.62035	0.000294203	0.0321879																								NVE26034	tropomyosin	109978	133.502	0.354727	0.128527	2.75995	0.00578098	0.0660853		NVE17336	uncharacterized protein	-	13.2506	0.809025	0.23903	3.38461
	NVE5770	uncharacterized protein	-	4.11567	2.41572	0.766128	3.15315	0.00161518	0.0738371																								NVE23199	D4, zinc and double PHD fingers family	229404	20.0906	0.354927	0.12294	2.887	0.0038894	0.0520058		NVE24909	tetratricopeptide repeat domain 6	10769022758	6.72023	0.811135	0.273862	2.96184
	NVE25098	uncharacterized protein	-	2.47399	2.42679	0.626659	3.87259	0.000107686	0.0171732																								NVE23710	GRIP and coiled-coil domain containing 2	-	21.6552	0.354982	0.12703	2.79448	0.00519836	0.0625902		NVE1879	succinate dehydrogenase	113343168974	41.7364	0.812739	0.121701	6.67818
	NVE2035	uncharacterized protein	244381	2.06232	2.45923	0.73125	3.36305	0.000770876	0.0500781																								NVE11876	proprotein convertase p-domain	129977	13.7929	0.358794	0.1418	2.53029	0.0113969	0.0992729		NVE12888	uncharacterized protein	238047	40.5333	0.814093	0.131488	6.19137
	NVE14353	glycerone-phosphate O-acyltransferase	174806	43.8359	2.56485	0.560663	4.57466	4.76984e-06	0.00236207																								NVE1247	talin	159935	49.5362	0.359219	0.0888056	4.045	5.23226e-05	0.00261087		NVE10523	uncharacterized protein	-	6.64167	0.815582	0.216966	3.75903
	NVE15710	NOP2 Sun domain family, member 7	194470	50.4572	2.60088	0.611091	4.25613	2.07998e-05	0.00674846																								NVE16063	E3 ubiquitin protein ligase	30016	28.016	0.359499	0.112228	3.2033	0.00135864	0.0247361		NVE7424	trans-2,3-enoyl-CoA	147144	3.61162	0.821535	0.275823	2.97849
	NVE448	carbamoylphosphate synthase large subunit	243852	11.661	2.60427	0.652979	3.98829	6.65506e-05	0.013523																								NVE25305	rho GTPase-activating protein 29	84158	24.676	0.35962	0.124618	2.88579	0.00390433	0.0520058		NVE4666	voltage-dependent P/Q-type calcium channel subunit alpha-1A	59997	4.23403	0.823203	0.277318	2.96844
	NVE11742	uncharacterized protein	240312	2.98	2.66852	0.731349	3.64876	0.000263508	0.030236																								NVE23147	HECT domain containing E3 ubiquitin protein ligase 1	2209920024	27.022	0.360277	0.136297	2.64332	0.0082098	0.0830758		NVE22692	phosphoserine aminotransferase	206542	13.7101	0.830112	0.207434	4.00181
	NVE128	uncharacterized protein	-	46.0588	2.69248	0.54711	4.92128	8.5982e-07	0.000809005																								NVE22032	*RNA binding motif protein	242612	23.0224	0.361475	0.138168	2.6162	0.00889156	0.0867593		NVE7414	NLR family, CARD domain containing 4	122329	4.32756	0.835568	0.271329	3.07954
	NVE15236	uncharacterized protein	-	94.5008	2.70588	0.861758	3.13996	0.00168973	0.0746416																								NVE15793	*microphthalmia-associated transcription factor	240998	21.6099	0.365158	0.118792	3.07392	0.00211267	0.0337133		NVE21183	PAB-dependent poly(A)-specific ribonuclease subunit	52028	5.96459	0.835579	0.245494	3.40366
	NVE18913	protein lunapark-B	-	38.9955	2.71916	0.563407	4.82627	1.39113e-06	0.00109076																								NVE11533	uncharacterized protein	216575	189.615	0.36519	0.133392	2.73773	0.00618657	0.0690479		NVE15709	amyloid beta (A4) precursor protein-binding, family B, member	136532	4.91056	0.839019	0.239322	3.50581
	NVE6360	uncharacterized protein	-	9.13905	2.76497	0.766253	3.60843	0.000308061	0.032938																								NVE2076	uncharacterized protein	239114	20.3898	0.365838	0.137102	2.66837	0.00762204	0.0793416		NVE24702	lipoyl synthase	107253	10.4648	0.839557	0.215086	3.90335
	NVE2668	uncharacterized protein	-	302.738	2.87754	0.66282	4.34136	1.41603e-05	0.00562443																								NVE9404	nuclear receptor coactivator 4	239926	25.576	0.366218	0.124072	2.95165	0.00316083	0.0448268		NVE17216	ubiquitin associated protein	219608	4.6359	0.845386	0.240417	3.51634
	NVE14108	dynein heavy chain	-	2.09311	3.03801	0.909701	3.33957	0.000839073	0.0528416																								NVE20126	kinesin-like	50292	26.0434	0.36719	0.14039	2.6155	0.00890963	0.0867593		NVE14311	collagen triple helix repeat (20 copies)	-	14.9376	0.846242	0.22331	3.78953
	NVE19383	histone-lysine N-methyltransferase, H3 lysine-36 and H4 lysine-20 specific	183768	58.8954	3.04528	0.573159	5.31314	1.0775e-07	0.00016897																								NVE13714	GATA zinc finger domain containing 2A	247547	19.3362	0.367329	0.116959	3.14067	0.00168561	0.0290091		NVE877	solute carrier family 25 (mitochondrial carrier glutamate), member 22	229791	12.0412	0.850993	0.269223	3.16093
	NVE14392	vacuolar targeting-like protein, putative	-	4.28218	3.14844	1.01385	3.10543	0.00190001	0.0766741																								NVE19025	mitogen-activated protein kinase kinase kinase kinase	15885281874	16.0903	0.3694	0.124862	2.95846	0.00309176	0.0443137		NVE2495	methyltransferase	169317	8.73012	0.855348	0.272481	3.13911
	NVE1718	NV7 (toxin) PIWI3 (partial-with NVE1719)	-	3.17708	3.39861	1.14299	2.97344	0.00294479	0.0913497																								NVE13593	IG_like	201958201959	26.1649	0.370167	0.143027	2.58809	0.009651	0.0907464		NVE743	helicase domino	111040	18.5196	0.862042	0.160389	5.37469
	NVE15378	cytochrome P450	194368	14.2808	3.44532	0.841489	4.09431	4.2343e-05	0.00996014																								NVE1725	tropomyosin	210012	59.7578	0.370685	0.130011	2.85118	0.00435576	0.056119		NVE6531	exportin	248742	4.71486	0.879933	0.280148	3.14096
	NVE2472	uncharacterized protein	227071	41.6038	3.49662	0.698908	5.00297	5.64527e-07	0.000663955																								NVE12341	protein kinase	247266	27.8071	0.370738	0.127443	2.90905	0.00362533	0.0495494		NVE10510	ubiquitin specific peptidase	127712	3.99256	0.898943	0.265103	3.39092
	NVE20844	uncharacterized protein	248489	2.71049	3.5894	0.986149	3.63982	0.000272829	0.0309283																								NVE8462	glycine rich RNA binding protein	246171	50.5243	0.373316	0.143462	2.60219	0.00926315	0.0889621		NVE5715	integral membrane-associated protein	212811	3.03892	0.903501	0.295103	3.06165
	NVE570	eppin	237062	47.4854	3.80591	0.750443	5.07155	3.94586e-07	0.00053038																								NVE25083	splicing factor 3b subunit	186750	23.1345	0.3737	0.127276	2.93614	0.00332326	0.0466998		NVE13572	cytochrome P450	-	3.23489	0.905423	0.277541	3.26231
	NVE17892	synaptotagmin VII	97106	41.8449	4.35923	0.818958	5.3229	1.02125e-07	0.00016897																								NVE761	rhomboid 5 homolog	-	14.2382	0.373736	0.126046	2.96507	0.00302613	0.0435717		NVE22248	mitochondrial ribosome recycling factor	103700	4.23774	0.905828	0.259227	3.49435
	NVE516	ring finger protein, transmembrane	110696	16.3885	4.64608	0.858112	5.41431	6.15271e-08	0.000144727																								NVE19102	LIM and SH3 protein 1	81835	22.4813	0.375148	0.132422	2.83297	0.0046118	0.0581419		NVE25335	cartilage matrix protein	84270	10.2974	0.914404	0.295921	3.09003
	NVE25562	uncharacterized protein	208419	8.56095	6.40763	1.89848	3.37514	0.000737786	0.0495845																								NVE7917	roundabout, axon guidance receptor, homolog	18539	9.38431	0.376564	0.147675	2.54994	0.0107741	0.0966111		NVE24337	uncharacterized protein	-	13.6999	0.914956	0.21336	4.28833
																																	NVE13823	uncharacterized protein	-	117.694	0.376626	0.119698	3.14648	0.00165248	0.0284909		NVE25	eukaryotic translation initiation factor 4E	196099	3.72552	0.938018	0.282924	3.31545
10v22	NVE14551	collagenase	61733	5.57868	-4.40371	0.648962	-6.78576	1.15474e-11	1.0865e-07																								NVE19383	histone-lysine N-methyltransferase, H3 lysine-36 and H4 lysine-20 specific	183768	27.6933	0.376868	0.14766	2.55227	0.0107023	0.0963104		NVE15456	iron ascorbate oxidoreductase family protein	240936	4.25454	0.943218	0.249996	3.77293
	NVE24306	uncharacterized protein	-	2.64064	-2.15803	0.518762	-4.15996	3.18307e-05	0.0598991																								NVE22534	zinc finger protein 318	238693	80.8178	0.378441	0.092117	4.10827	3.98637e-05	0.00218578		NVE17650	alternative oxidase	203646	3.85024	0.953755	0.249473	3.82308
	NVE17692	synaptotagmin	241405	5.98459	-1.45724	0.377388	-3.86138	0.000112747	0.0964395																								NVE10048	nudE nuclear distribution E homolog	126362	12.7728	0.378825	0.133201	2.84401	0.00445493	0.0568531		NVE24402	uncharacterized protein	-	4.56469	0.96038	0.24788	3.87438
	NVE11967	cell adhesion molecule	-	5.78913	-1.4306	0.313187	-4.56788	4.92681e-06	0.0115891																								NVE2692	ATP-dependent RNA helicase, DEAD (Asp-Glu-Ala-Asp) box helicase	114611	81.22	0.379257	0.104506	3.62907	0.000284448	0.00837477		NVE16871	uncharacterized protein	-	6.19112	0.960983	0.281182	3.41766
	NVE13249	carboxypeptidase	131865	44.3548	-1.39372	0.298826	-4.664	3.10124e-06	0.00972653																								NVE9910	sodium/myo-inositol cotransporter 2 isoform X1	60477	11.753	0.380333	0.150593	2.52557	0.011551	0.0999427		NVE7792	kinase D-interacting substrate	-	5.5122	0.968895	0.234604	4.12993
	NVE13045	uncharacterized protein	-	40.1586	-1.09689	0.212428	-5.16361	2.4223e-07	0.00113957																								NVE18184	frizzled family receptor	139208	12.0041	0.380449	0.144601	2.63102	0.00851284	0.0846132		NVE1443	collagen	-	5.89877	0.969447	0.280234	3.45942
	NVE17816	oligosaccharyltransferase complex subunit	203710	29.2941	-0.993608	0.241444	-4.11527	3.86726e-05	0.0606452																								NVE6390	E3 ubiquitin-protein ligase	120618120631	11.9573	0.380989	0.149707	2.5449	0.010931	0.0972292		NVE1906	mitochondrial GTPase involved in mitochondrial trafficking	113475	4.31114	0.97828	0.319692	3.06007
	NVE807	VAMP (vesicle-associated membrane protein)-associated protein	111113	26.0184	-0.837806	0.209872	-3.99199	6.55209e-05	0.0770607																								NVE10097	RIMS binding protein	215617	21.3453	0.382285	0.136113	2.80859	0.00497582	0.06141		NVE12279	uncharacterized protein	-	4183.74	0.978555	0.278959	3.50788
	NVE10553	ribosomal protein	235818	390.881	-0.298642	0.0772093	-3.86795	0.000109753	0.0964395																								NVE19231	glycogen synthase	164483	23.7748	0.382988	0.120986	3.16557	0.00154781	0.0270823		NVE15182	dynein	5998868136	4.0849	0.978818	0.270694	3.61596
	NVE2088	ribosomal protein	85854	648.76	-0.272905	0.0697329	-3.91358	9.09379e-05	0.0950705																								NVE6497	serine threonine kinase	120850245730	22.4118	0.383778	0.131047	2.92854	0.00340557	0.0475117		NVE18958	collagen, type IV, alpha	-	34.5557	0.99352	0.270285	3.67582
	NVE13761	uncharacterized protein	17586	45.063	1.53413	0.380833	4.02836	5.61677e-05	0.0754975																								NVE2252	heterogeneous nuclear ribonucleoprotein D	233029	17.6729	0.3839	0.140177	2.73868	0.0061687	0.0689301		NVE6727	uncharacterized protein	-	4.14675	1.00096	0.335727	2.98148
																																	NVE22425	DNA helicase	238634	35.3408	0.384822	0.138234	2.78385	0.00537183	0.0634859		NVE10985	mitochondrial nucleoid factor 1	246906	6.23011	1.00666	0.223445	4.5052
																																	NVE7131	histone deacetylase	190860	33.25	0.385921	0.0972339	3.96899	7.2177e-05	0.00333677		NVE1663	nuclear protein transcriptional regulator 1	112848	6.13512	1.01834	0.221415	4.59923
																																	NVE2385	*cell division cycle-like	169217	16.1133	0.387743	0.149859	2.58739	0.00967063	0.0907536		NVE3065	sarco/endoplasmic reticulum calcium transporting ATPase	160437	2.5261	1.02076	0.344547	2.96262
																																	NVE22172	phospholipase	-	16.4111	0.390717	0.139316	2.80455	0.00503872	0.0617997		NVE2183	cytochrome c oxidase	85788239171	1371.95	1.02218	0.256398	3.9867
																																	NVE17104	annexin A11	961793405696324	49.5925	0.392014	0.136684	2.86804	0.00413027	0.0539493		NVE458	protocadherin	1052067148110340	3.79306	1.04123	0.273227	3.81086
																																	NVE4961	DNA-directed RNA polymerase II	189883	22.5661	0.393043	0.109663	3.58411	0.000338235	0.00932718		NVE23123	uncharacterized protein	-	3.84139	1.04502	0.278976	3.74589
																																	NVE22713	uncharacterized protein	-	34.5401	0.393589	0.109792	3.58486	0.00033726	0.00932718		NVE4510	ADAM precursor	-	3.44406	1.04689	0.302719	3.45828
																																	NVE7297	dynein, axonemal, heavy chain	171736	20.7674	0.395878	0.149118	2.65479	0.00793579	0.0813339		NVE4927	cytoplasmic protein	-	689.106	1.0579	0.219119	4.82798
																																	NVE6394	actin	213250	15.812	0.397148	0.155912	2.54726	0.0108574	0.0971257		NVE2081	uncharacterized protein	-	8.50962	1.05807	0.23036	4.59314
																																	NVE16358	SR-related CTD-associated factor 1	238183	22.5893	0.398839	0.143054	2.78802	0.00530305	0.0629292		NVE25336	collagen	32369	6.62843	1.07134	0.317655	3.37266
																																	NVE23285	uncharacterized protein	-	71.3678	0.400654	0.120125	3.33532	0.000852011	0.017936		NVE9270	protein spinster homolog 1-like	51041	3.8041	1.08988	0.24254	4.49358
																																	NVE26007	uncharacterized protein	-	155.746	0.401246	0.0953909	4.20633	2.59555e-05	0.00165396		NVE19980	stearoyl-CoA desaturase	24362	4.9941	1.09168	0.353437	3.08874
																																	NVE5877	uncharacterized protein	-	163.316	0.401502	0.139058	2.88729	0.00388574	0.0520058		NVE228	heterogeneous nuclear ribonucleoprotein D (AU-rich element RNA binding protein 1, 37kDa)	36388	3.33776	1.1031	0.25977	4.24644
																																	NVE6520	adiponectin domain containing	171367	40.8511	0.402418	0.0983098	4.09336	4.25161e-05	0.00226536		NVE4856	lipocalin protein	54537	38.7019	1.11435	0.211748	5.26262
																																	NVE9544	SUN domain containing ossification factor	-	50.2034	0.402647	0.113181	3.55755	0.000374324	0.00991642		NVE9622	uncharacterized protein	-	2026.71	1.12324	0.283427	3.96308
																																	NVE12257	tax1-binding protein 1 homolog B	130653	75.7364	0.404434	0.0938501	4.30936	1.63728e-05	0.00117827		NVE19813	ATP-binding cassette, subfamily G (WHITE), member 2	99374	3.57213	1.12597	0.288479	3.90314
																																	NVE21620	adaptor-related protein	102466102295	16.2588	0.40599	0.141731	2.8645	0.00417664	0.054256		NVE1210	uncharacterized protein	-	10.9552	1.14217	0.360618	3.16726
																																	NVE4741	RNA-binding protein	199545	14.8158	0.40643	0.153052	2.6555	0.00791902	0.0813081		NVE7867	4-hydroxyphenylpyruvate dioxygenase-like	13173	3.48081	1.15228	0.296559	3.88549
																																	NVE7262	dicer 1, ribonuclease type III	12207077702	20.6594	0.406523	0.136741	2.97295	0.00294956	0.0426819		NVE6564	thromboxane-A synthase	120897	2.4049	1.1598	0.374827	3.09422
																																	NVE2326	E3 ubiquitin-protein ligase	-	33.5598	0.406541	0.126417	3.21587	0.00130048	0.0239547		NVE3451	scavenger receptor class B member	115992	3.26208	1.16531	0.289183	4.02967
																																	NVE24737	protein phosphatase, Mg2 Mn2 dependent	167304	12.4535	0.41046	0.151668	2.70632	0.00680344	0.0737112		NVE12801	flagellar associated protein	131745	3.66959	1.17787	0.309102	3.81062
																																	NVE8180	docking protein 7, phosphate transport	237950	21.1331	0.411547	0.121888	3.37644	0.000734316	0.0161054		NVE9434	uncharacterized protein	-	10.1713	1.18828	0.307338	3.86637
																																	NVE11120	p21 protein (Cdc42 Rac)-activated kinase	216329	35.5149	0.412036	0.152045	2.70996	0.00672906	0.0731127		NVE15554	*cAMP responsive element binding protein 3-like	-	2.95592	1.19751	0.377204	3.17471
																																	NVE17173	EGF	-	58.5818	0.412173	0.161645	2.54986	0.0107767	0.0966111		NVE15806	uncharacterized protein	182482	21.5571	1.21845	0.171816	7.0916
																																	NVE21285	myosin	242327	20.1325	0.412252	0.13535	3.04582	0.00232049	0.0360537		NVE21570	uncharacterized protein	-	622.148	1.21946	0.263539	4.62725
																																	NVE12686	SECIS binding protein	131367131390	14.368	0.41369	0.145628	2.84073	0.00450106	0.0571325		NVE4855	membrane protein	170611	129.133	1.22461	0.152004	8.05642
																																	NVE17083	uncharacterized protein	241231	1638.06	0.413957	0.130168	3.18018	0.00147185	0.0261803		NVE24986	tafazzin	232832	2.97693	1.22617	0.282609	4.33874
																																	NVE14283	helicase	240751	12.7208	0.414088	0.16373	2.52908	0.0114361	0.099313		NVE4116	clock-interacting pacemaker-like	-	4.30601	1.25098	0.333017	3.75649
																																	NVE9609	vacuolar protein sorting 13 homolog	246510	28.0972	0.414869	0.130313	3.18363	0.0014544	0.0260274		NVE19776	gamma-aminobutyric acid (GABA) B receptor	-	4.74993	1.29825	0.348778	3.72229
																																	NVE1740	SH3-domain kinase binding protein 1	-	13.7349	0.415215	0.135631	3.06137	0.00220329	0.034632		NVE11653	prostamide/prostaglandin F synthase	233543	12.8329	1.30005	0.211803	6.13802
																																	NVE25689	myotubularin-related protein 3	20426	13.9497	0.415687	0.144815	2.87047	0.00409865	0.0536867		NVE22493	periostin, osteoblast specific factor	238669	20.4462	1.36315	0.15679	8.69409
																																	NVE21600	uncharacterized protein	-	14.4548	0.415733	0.156496	2.6565	0.00789555	0.0812837		NVE16134	short chain dehydrogenase	95288	5.92353	1.38339	0.209205	6.61262
																																	NVE20470	WNK lysine deficient protein kinase	205199	13.7245	0.415982	0.149322	2.7858	0.00533953	0.0632627		NVE12704	solute carrier	193463	2.7174	1.40188	0.47857	2.92932
																																	NVE24988	CREB ATF bZIP transcription factor	243410	11.3341	0.416172	0.159158	2.61483	0.00892723	0.0867593		NVE17279	butyrobetaine (gamma), 2-oxoglutarate dioxygenase (gamma-butyrobetaine hydroxylase) 1	237606	4.84518	1.41189	0.38179	3.69808
																																	NVE7570	*v-myc transcription factor p64	122436122473	33.211	0.41685	0.138499	3.00977	0.00261448	0.039263		NVE13761	uncharacterized protein	17586	68.254	1.43415	0.305337	4.69693
																																	NVE12905	cyclin-dependent kinase-like	80454	33.9849	0.417032	0.0922845	4.51898	6.2139e-06	0.000623439		NVE21943	uncharacterized protein	-	35.2755	1.46125	0.375608	3.89036
																																	NVE15859	growth factor receptor	94990	10.2738	0.418742	0.141763	2.95381	0.00313876	0.0447155		NVE4882	protease, serine, 12 (neurotrypsin, motopsin)	118215	2.84284	1.46758	0.338568	4.33467
																																	NVE24104	uncharacterized protein	238813	33.855	0.419298	0.129457	3.23889	0.00119997	0.0226338		NVE8107	*nvPAR-bZIPc	39846	5.13287	1.49202	0.362267	4.11855
																																	NVE3211	uncharacterized protein	244704	27.3109	0.419343	0.160384	2.61462	0.00893259	0.0867593		NVE22750	ATP-binding cassette, sub-family G (WHITE), member	103967	4.00418	1.57292	0.298751	5.26499
																																	NVE3579	uncharacterized protein	-	86.9771	0.419402	0.119466	3.51065	0.000447008	0.0112961		NVE10724	no hits	-	10.9764	1.61282	0.244438	6.5981
																																	NVE16477	guanine nucleotide binding protein	158666	25.0396	0.420266	0.142207	2.95531	0.00312356	0.0446338		NVE10849	short chain dehydrogenase reductase	161857	4.51025	1.62335	0.253665	6.39957
																																	NVE17310	early endosome antigen 1	-	29.128	0.421099	0.133661	3.15051	0.00162988	0.0282045		NVE5408	*bzip transcription factor (similar to nvPAR-bZIPa)	87565	42.5346	1.83173	0.249403	7.34447
																																	NVE9904	F-box and leucine-rich repeat protein 5	180887	16.2782	0.421443	0.126342	3.33574	0.000850725	0.017936		NVE2673	heme binding protein 2	114661	72.262	1.90173	0.247171	7.69398
																																	NVE10420	uncharacterized protein	-	22.8717	0.42153	0.159802	2.63783	0.00834382	0.0835331		NVE2080	*nvCLOCK, neuronal PAS domain protein 2	160110	2.93927	1.94919	0.395823	4.9244
																																	NVE10827	vacuolar protein sorting 35 homolog	161846	18.4765	0.421949	0.113895	3.70473	0.000211617	0.00694715		NVE4355	putative cell adhesion protein Sym32	170371957	129.403	2.05083	0.196005	10.4631
																																	NVE5933	ubiquitin specific peptidase	212991	9.79374	0.42261	0.166817	2.53338	0.011297	0.0990738		NVE10565	phospholipase A2, group XV	192479	9.49798	2.09716	0.272922	7.68411
																																	NVE1971	nucleolin	244349	216.144	0.423494	0.0970639	4.36304	1.28266e-05	0.00103391		NVE6912	nectin precursor	239698	4.81833	2.11968	0.603786	3.51065
																																	NVE3360	nucleolar protein 4	-	13.2287	0.42428	0.13881	3.05654	0.00223905	0.0351356		NVE1138	cryptochrome (nvCry1a)	168581	8.27617	2.21541	0.371369	5.96553
																																	NVE11390	transcription elongation factor SPT6	192816	20.3273	0.425021	0.128243	3.31419	0.000919105	0.0190089		NVE9601	heme binding protein 2	125664	44.1379	2.22058	0.171084	12.9795
																																	NVE19112	rho GTPase activating protein 21	82036	12.1349	0.42565	0.159342	2.67129	0.00755599	0.0790905		NVE8679	*nvHES/HEY helt bHLH transcription factor	246249	13.2701	2.46113	0.357149	6.89105
																																	NVE3847	charged multivesicular body protein	239385	15.2587	0.425875	0.162117	2.62697	0.00861498	0.0850763		NVE14677	*nvPAR-bZIPa	150375	12.2484	2.55545	0.403891	6.32707
																																	NVE26084	catenin (cadherin-associated protein), delta	50978	10.0028	0.425911	0.156704	2.71794	0.00656898	0.0721558		NVE24652	uncharacterized protein	236985	4.77539	2.8266	0.604673	4.67459
																																	NVE12828	kinesin family member	80297227907	33.9633	0.428209	0.153499	2.78965	0.00527652	0.0628319		NVE8085	*nvPAR-bZIPd	80243	13.5894	6.71106	0.559905	11.9861
																																	NVE21093	*general transcription factor	8247982906	13.3803	0.428961	0.139628	3.07216	0.00212512	0.0337977
																																	NVE11040	autophagy related	128716216254	20.0299	0.429271	0.161424	2.65928	0.00783088	0.0807136
																																	NVE15986	*zinc finger protein	247980	20.1763	0.429477	0.142984	3.00368	0.00266738	0.039867
																																	NVE20089	adducin 3 (gamma)	99928	92.1925	0.429648	0.0963413	4.45964	8.20978e-06	0.000737394
																																	NVE18484	*pre-B-cell leukemia homeobox	229018	22.9531	0.430516	0.118835	3.62281	0.000291424	0.00850903
																																	NVE3523	c-met-related tyrosine kinase	244850	16.4422	0.431208	0.13173	3.27343	0.00106251	0.0209197
																																	NVE12981	WD repeat domain 86	158359	13.3215	0.431421	0.140835	3.06332	0.00218897	0.0344645
																																	NVE2113	guanine nucleotide binding protein (G protein), alpha	234158	8.13217	0.431624	0.160524	2.68884	0.00716998	0.0764167
																																	NVE4855	membrane protein	170611	129.133	0.432255	0.153514	2.81574	0.00486655	0.0605494
																																	NVE3530	RNA polymerase Rpb1 C-terminal repeat domain-containing protein	-	11.4563	0.432572	0.155997	2.77295	0.00555511	0.0648395
																																	NVE3616	*YLP motif containing 1	-	10.184	0.433623	0.166705	2.60114	0.00929155	0.0890534
																																	NVE23165	synaptotagmin XVI	166469	9.58677	0.433921	0.165941	2.61491	0.00892502	0.0867593
																																	NVE10187	BCL-6 corepressor	127125	18.3404	0.434018	0.120095	3.61394	0.00030158	0.00867135
																																	NVE8437	huntingtin interacting protein 1	123513172080	15.9913	0.435782	0.157335	2.76977	0.00560963	0.0652336
																																	NVE13175	cell adhesion molecule	240518	18.9769	0.436011	0.156047	2.7941	0.00520439	0.0625902
																																	NVE17868	apoptosis	241439	14.6953	0.436218	0.159205	2.73998	0.00614422	0.068764
																																	NVE3457	*slingshot homolog	116009	22.6762	0.436481	0.118617	3.67974	0.000233468	0.00738872
																																	NVE20605	neighbor of Brca1 gene 1	242160	140.2	0.436786	0.0887278	4.92276	8.53316e-07	0.000156876
																																	NVE1342	EF-hand calcium binding domain 4B	85562	15.5846	0.437676	0.136574	3.20468	0.00135211	0.0247126
																																	NVE4314	calmodulin-binding	117279117242	21.8111	0.440083	0.136061	3.23445	0.00121876	0.0228811
																																	NVE16481	golgi glycoprotein 1	81294	26.2074	0.440688	0.119638	3.68351	0.000230046	0.0073296
																																	NVE23023	coiled-coil and C2 domain-containing protein 1-like protein	242832	12.8869	0.441043	0.159453	2.76598	0.00567525	0.0657139
																																	NVE10525	hook homolog	246784	19.3636	0.44167	0.122134	3.61627	0.000298877	0.00867135
																																	NVE3871	*transcription factor MafG	86952	18.2235	0.442432	0.167748	2.63748	0.00835242	0.0835331
																																	NVE456	laminin beta	187372	44.8272	0.442784	0.119035	3.71977	0.000199408	0.00662347
																																	NVE20539	dystrophin	141364	10.8579	0.443711	0.163237	2.7182	0.0065639	0.0721558
																																	NVE6324	pancreatic lipase-related protein 1	120521	44.4662	0.44374	0.157568	2.81618	0.00485984	0.0605458
																																	NVE6525	uncharacterized protein	-	84.1519	0.443865	0.127615	3.47816	0.000504872	0.0123035
																																	NVE21786	*eukaryotic translation initiation factor 3 subunit C	20376	97.6052	0.444846	0.0890439	4.9958	5.85926e-07	0.000125588
																																	NVE5875	uncharacterized protein	-	158.005	0.444886	0.126184	3.52568	0.000422398	0.0108997
																																	NVE16419	phosphatase-1 catalytic subunit binding region	238227	94.5786	0.445284	0.095652	4.65525	3.23594e-06	0.000406909
																																	NVE4230	CIR protein	117089	13.1451	0.445457	0.152093	2.92884	0.00340224	0.0475117
																																	NVE17570	trio rho guanine nucleotide exchange factor	9.675e+19	32.6114	0.445505	0.138309	3.22109	0.00127705	0.0236154
																																	NVE19543	PAF1, RNA polymerase II associated factor	99040204576	14.6264	0.446031	0.163396	2.72976	0.006338	0.070322
																																	NVE16177	DnaJ (Hsp40) homolog subfamily C member	248010	12.451	0.446589	0.150806	2.96134	0.00306302	0.0440356
																																	NVE12912	fibrillar collagen	80481	23.7639	0.447002	0.161376	2.76995	0.00560651	0.0652336
																																	NVE12211	eukaryotic translation initiation factor 4 gamma 3	130495	44.4774	0.447384	0.109976	4.068	4.74183e-05	0.00241731
																																	NVE3532	uncharacterized protein	-	8.10327	0.44767	0.175217	2.55495	0.0106203	0.0957553
																																	NVE2951	dysferlin, limb girdle muscular dystrophy 2B	86315	26.9527	0.447792	0.114865	3.89841	9.68283e-05	0.00401952
																																	NVE18890	integrin	238305	20.0304	0.448937	0.134008	3.35009	0.000807863	0.0173424
																																	NVE15748	GTPase activating protein	218988	16.3706	0.449016	0.126912	3.53802	0.000403141	0.0105337
																																	NVE2517	dual specificity protein phosphatase	11161	15.0118	0.449375	0.145697	3.08432	0.00204021	0.0330857
																																	NVE23006	nucleoprotein TPR	-	39.4202	0.450191	0.144289	3.12006	0.00180816	0.0303834
																																	NVE9607	ninein-like	-	30.5341	0.450381	0.106903	4.213	2.52004e-05	0.00161677
																																	NVE11568	ankyrin-repeat and fibronectin type III domain containing 1	129496	11.014	0.450958	0.145185	3.1061	0.00189574	0.0314727
																																	NVE11190	pleckstrin domain protein	216385	25.8825	0.451694	0.120497	3.74859	0.000177829	0.00613601
																																	NVE16396	bromodomain containing 8	-	12.2096	0.451896	0.15876	2.84641	0.00442155	0.0567342
																																	NVE26041	centrosome and spindle pole-associated protein 1	243751	11.8093	0.452898	0.154634	2.92884	0.00340232	0.0475117
																																	NVE706	chaeta development	243962	47.5195	0.453874	0.110069	4.12352	3.73126e-05	0.00206997
																																	NVE17123	pinin, desmosome associated protein	232373	10.2858	0.453914	0.157208	2.88734	0.00388519	0.0520058
																																	NVE23584	lipoxygenase homology domains 1	10482	16.4565	0.454387	0.136514	3.3285	0.000873142	0.0182585
																																	NVE4945	potassium voltage-gated channel shaker-related subfamily member	189854	10.5818	0.454695	0.172376	2.63782	0.00834419	0.0835331
																																	NVE23838	serine threonine kinase	243101	9.6672	0.455098	0.164055	2.77405	0.00553632	0.0647804
																																	NVE2579	universal stress protein	244537	20.8523	0.456144	0.135453	3.36755	0.000758381	0.0165182
																																	NVE25777	trypsin	109239	306.473	0.457056	0.126779	3.60514	0.000311983	0.00888915
																																	NVE17724	*helicase with zinc finger	-	83.2599	0.457543	0.171837	2.66266	0.00775249	0.0802668
																																	NVE8452	histone deacetylase	5679	11.0913	0.458486	0.161846	2.83285	0.00461353	0.0581419
																																	NVE15768	ubinuclein 2	202773	29.3873	0.459247	0.125037	3.6729	0.000239816	0.00746438
																																	NVE21203	cyclin D	237657	45.2744	0.459391	0.145224	3.16333	0.00155976	0.0272409
																																	NVE16424	cat eye syndrome chromosome region, candidate 2	81314	40.3773	0.460521	0.10655	4.32211	1.54547e-05	0.00114154
																																	NVE23412	coiled-coil domain-containing protein	242957	10.6147	0.460677	0.164516	2.80019	0.0051073	0.0622312
																																	NVE21874	isocitrate dehydrogenase NADP	185113	13.5411	0.46085	0.17788	2.59079	0.00957558	0.0904618
																																	NVE14874	A-kinase anchor protein 9	-	97.2552	0.461435	0.131045	3.52119	0.000429607	0.01098
																																	NVE5299	sodium calcium exchanger 3	212605	26.5363	0.461484	0.152639	3.02337	0.00249979	0.0381481
																																	NVE21472	transient receptor potential cation channel subfamily m member	248535	16.9406	0.461883	0.147968	3.12152	0.00179923	0.0303009
																																	NVE2508	AP-3 complex subunit delta-1	114236114271	60.8161	0.46483	0.107161	4.33768	1.43996e-05	0.00109518
																																	NVE12789	rho guanine nucleotide exchange factor (GEF) 28	217462	29.917	0.466561	0.107388	4.34462	1.39518e-05	0.00106989
																																	NVE16002	girdin / coiledcoil domain containing	247992136956	48.6417	0.467004	0.141907	3.29092	0.000998593	0.0201664
																																	NVE25608	neuropeptide receptor	52016	8.72966	0.468316	0.175875	2.66277	0.00774996	0.0802668
																																	NVE8157	tetratricopeptide repeat and ankyrin repeat containing 1	-	13.8471	0.469174	0.179976	2.60687	0.00913735	0.0881854
																																	NVE25690	THO complex 5	167837	8.48153	0.469308	0.180109	2.60568	0.00916909	0.0882385
																																	NVE5662	neural proliferation, differentiation and control, 1	245479	47.8382	0.469609	0.108505	4.32798	1.50486e-05	0.00112637
																																	NVE15959	solute carrier family 6	236066	11.3915	0.469952	0.17865	2.63057	0.00852413	0.0846222
																																	NVE10964	CDC-like kinase	235840	21.0649	0.470229	0.135865	3.461	0.000538182	0.0128953
																																	NVE14292	uncharacterized protein	-	21.3628	0.471377	0.113216	4.1635	3.134e-05	0.00186317
																																	NVE15703	ATP-binding cassette, sub-family C (CFTR MRP), member	136552	16.8241	0.47138	0.166345	2.83374	0.00460062	0.0581419
																																	NVE328	TBC1 domain family, member 16	60482	8.18254	0.47293	0.164305	2.87837	0.00399737	0.0528773
																																	NVE11183	hemicentin	216378	18.4361	0.473476	0.151997	3.11503	0.00183926	0.0307555
																																	NVE8882	NB-ARC domain	239890200386	9.24291	0.473689	0.180973	2.61745	0.00885892	0.0867201
																																	NVE711	general control of amino-acid synthesis 1-like 1	16835620230	14.6004	0.474406	0.155376	3.05328	0.00226357	0.0353913
																																	NVE9541	GLI pathogenesis-related 2	5.45401e+21	59.2405	0.474785	0.122226	3.88448	0.00010255	0.00415085
																																	NVE6758	adenomatosis polyposis coli down-regulated	121336	18.5334	0.476179	0.161464	2.94912	0.00318677	0.0450624
																																	NVE26189	chromodomain-helicase-DNA-binding protein 1	50041	14.8088	0.476493	0.158363	3.00887	0.00262226	0.0393172
																																	NVE2911	ring finger protein	239220	12.0707	0.477034	0.148035	3.22245	0.00127099	0.0235496
																																	NVE11734	*zinc finger protein	240307	12.1121	0.478059	0.151666	3.15206	0.00162123	0.028113
																																	NVE6325	neuronal acetylcholine receptor subunit alpha	-	13.104	0.478378	0.155532	3.07575	0.00209977	0.0336219
																																	NVE14212	lactadherin isoform 2 precursor	202195	13.9676	0.478535	0.1825	2.62212	0.00873859	0.0859371
																																	NVE20450	RNA exonuclease 1 homolog	10052629667	17.1045	0.479762	0.138987	3.45185	0.000556753	0.013226
																																	NVE1495	uncharacterized protein	-	68.2103	0.48071	0.164983	2.91369	0.00357181	0.0490331
																																	NVE14047	transcription initiation factor	133899	12.0036	0.481025	0.172006	2.79657	0.00516487	0.0625212
																																	NVE7489	RALBP1 associated Eps domain containing	-	27.8665	0.482265	0.12057	3.99988	6.33749e-05	0.00300819
																																	NVE21973	HMG (high mobility group) box	185184	59.5524	0.482288	0.182818	2.63808	0.00833766	0.0835331
																																	NVE14731	RNA-binding protein 25	134867	28.8511	0.482422	0.140005	3.44575	0.000569485	0.0133935
																																	NVE10150	caspase recruitment domain protein	127019127051	16.3626	0.483092	0.186785	2.58635	0.00969994	0.0907536
																																	NVE26005	RIMS binding protein	109942	32.3214	0.483259	0.114187	4.23217	2.31447e-05	0.00150537
																																	NVE23439	dystrophin-like	1.05253e+16	49.2891	0.48393	0.10592	4.5688	4.90514e-06	0.000519779
																																	NVE1551	tumor necrosis factor, alpha-induced protein 3	42384	23.0194	0.484529	0.167829	2.88705	0.00388873	0.0520058
																																	NVE19849	TNFAIP3 interacting protein 1	248372	224.298	0.485061	0.0934905	5.18835	2.12168e-07	6.71816e-05
																																	NVE20811	glucan (1,4-alpha-), branching enzyme 1	165393	8.30674	0.485821	0.164381	2.95547	0.00312197	0.0446338
																																	NVE1625	kinesin family member 14	176484	7.83806	0.486149	0.163531	2.97282	0.00295076	0.0426819
																																	NVE5774	nuclear export mediator factor NEMF	10072	14.8253	0.487005	0.172228	2.82769	0.00468859	0.0586633
																																	NVE16509	E3 ubiquitin protein ligase	81671	16.7919	0.487123	0.114373	4.25908	2.05269e-05	0.00140282
																																	NVE22451	polycystic kidney disease 1-like 2	8319283556	7.13071	0.488123	0.190337	2.56452	0.0103318	0.0942962
																																	NVE4702	chromosome 9 open reading frame 172	-	83.0433	0.488763	0.0960591	5.08815	3.6158e-07	9.62554e-05
																																	NVE128	uncharacterized protein	-	32.1844	0.489339	0.191863	2.55046	0.010758	0.0966111
																																	NVE18103	alpha-(1,6)-fucosyltransferase	164114	18.7303	0.490796	0.119176	4.11824	3.81778e-05	0.00210558
																																	NVE13040	RNA binding motif, single stranded interacting protein	80463231774	25.0956	0.491156	0.147648	3.32653	0.000879333	0.0183473
																																	NVE4823	nonmuscle myosin heavy chain	118073	178.194	0.491383	0.0976643	5.03135	4.87047e-07	0.000120464
																																	NVE17337	surface protein pspC	77459	143.987	0.491454	0.0911688	5.39059	7.02248e-08	3.67939e-05
																																	NVE16627	cytochrome P450	241155	6.98109	0.491661	0.192151	2.55873	0.0105057	0.0953116
																																	NVE12867	eukaryotic translation initiation factor	238031	75.0941	0.491764	0.0995106	4.94182	7.7396e-07	0.000150875
																																	NVE24494	*peregrin-like protein	167144	8.73829	0.491858	0.186454	2.63797	0.00834051	0.0835331
																																	NVE24309	lysosomal acid lipase	167052	10.7723	0.492152	0.18985	2.59233	0.00953291	0.0904618
																																	NVE215	mediator of DNA-damage checkpoint 1	79311	31.5564	0.492986	0.125587	3.92545	8.6568e-05	0.0038693
																																	NVE19587	pleckstrin homology domain containing	99085	17.818	0.493232	0.133191	3.70318	0.000212911	0.00694715
																																	NVE12719	uncharacterized protein	-	15.0864	0.493665	0.179148	2.75563	0.00585792	0.0664813
																																	NVE9071	chymotrypsin	124644	195.895	0.493767	0.142178	3.47287	0.000514917	0.0124838
																																	NVE9423	serrate RNA effector molecule homolog	239938	16.1434	0.493777	0.150135	3.28889	0.00100583	0.020226
																																	NVE14030	mitogen-activated protein kinase binding protein 1	133837	7.1669	0.494524	0.191452	2.58301	0.00979413	0.0910033
																																	NVE10086	kinesin	126459	13.4548	0.4959	0.158195	3.13475	0.00172001	0.0293866
																																	NVE19082	protein tyrosine phosphatase, receptor type, N	82385	20.5675	0.498178	0.139628	3.56788	0.000359878	0.00964849
																																	NVE13735	insulin-like growth factor 2 mRNA binding protein	247556	11.9662	0.498201	0.189491	2.62915	0.00855992	0.0848881
																																	NVE12339	serine/threonine-protein kinase MRCK alpha	130809	52.2327	0.498552	0.0868795	5.73844	9.55546e-09	7.5098e-06
																																	NVE20808	solute carrier family 9, subfamily A (NHE3, cation proton antiporter 3), member 3 regulator 2	29735	15.6611	0.499699	0.13496	3.70257	0.00021343	0.00694715
																																	NVE13979	RB1-inducible coiled-coil 1	93171	21.9098	0.499973	0.131093	3.81387	0.000136807	0.0051609
																																	NVE20603	uncharacterized protein	-	13.9322	0.500259	0.142487	3.51091	0.000446581	0.0112961
																																	NVE16255	calsequestrin domain containing protein	219307	17.1993	0.500342	0.133071	3.75996	0.000169938	0.00593586
																																	NVE11820	trichohyalin	201379	74.6702	0.500584	0.122192	4.09671	4.19061e-05	0.00225838
																																	NVE3475	microtubule-actin cross-linking factor 1	211305	11.3553	0.500638	0.181152	2.76364	0.00571609	0.065946
																																	NVE7761	protein diaphanous like protein 1	171940	23.3102	0.501006	0.136366	3.67398	0.000238797	0.00746438
																																	NVE13787	suppressor of Ty 16 homolog	247576	7.08412	0.501803	0.193706	2.59054	0.00958261	0.0904618
																																	NVE10414	discs, large homolog	16177534458	15.5685	0.501883	0.136112	3.68727	0.000226669	0.00727115
																																	NVE381	neurogenic locus notch homolog protein 1	-	34.1369	0.50193	0.153197	3.27638	0.00105148	0.0207459
																																	NVE2682	collagen triple helix repeat (20 copies)	188642	9.98821	0.503142	0.165395	3.04206	0.00234968	0.036447
																																	NVE19165	fibroblast growth factor receptor	98570	10.815	0.503791	0.172812	2.91526	0.00355397	0.0488593
																																	NVE3139	ecto-NOX disulfide-thiol exchanger 2	210983	15.4458	0.504605	0.182336	2.76744	0.00564979	0.065539
																																	NVE14907	zinc finger protein	94111	35.6435	0.505814	0.132047	3.83055	0.000127857	0.00496221
																																	NVE9979	UDP glucuronosyltransferase	90373	8.02902	0.506587	0.189354	2.67534	0.00746525	0.0784892
																																	NVE17999	vacuolar protein	219952248208	9.74951	0.506612	0.176695	2.86716	0.00414176	0.0539516
																																	NVE21305	general receptor for phosphoinositides 1-associated scaffold protein	242338	16.2741	0.507357	0.127869	3.96779	7.2541e-05	0.00333724
																																	NVE9895	myosin	240003	10.1407	0.508727	0.168055	3.02714	0.00246876	0.0379201
																																	NVE24172	oral-facial-digital syndrome 1	105967	10.0804	0.510151	0.188187	2.71087	0.00671076	0.0730822
																																	NVE3097	eukaryotic translation initiation factor	86262	22.0158	0.511402	0.149571	3.41914	0.000628205	0.0144263
																																	NVE16780	protein unc-13 homolog C;	248060	26.7453	0.511979	0.155893	3.28417	0.00102282	0.0203937
																																	NVE23597	phosphatidylinositol-4-phosphate 5-kinase type I	105451	8.04914	0.51203	0.188879	2.71089	0.00671019	0.0730822
																																	NVE19311	tudor domain containing 7	175950	20.7524	0.512118	0.145273	3.52521	0.000423151	0.0108997
																																	NVE9963	uncharacterized protein	-	8.0321	0.512281	0.179508	2.8538	0.00431992	0.0558099
																																	NVE11304	tetratricopeptide repeat, ankyrin repeat and coiled-coil containing	-	8.28723	0.513054	0.178379	2.87619	0.00402502	0.0530909
																																	NVE9464	PH domain	200567	10.8396	0.513233	0.172555	2.97431	0.00293647	0.0426716
																																	NVE6502	myosin vi	171362	21.809	0.514492	0.156599	3.28542	0.0010183	0.0203467
																																	NVE17790	guanylate cyclase	175727	10.8396	0.515535	0.154141	3.34457	0.000824091	0.0176236
																																	NVE12513	tetratricopeptide repeat	-	5.41947	0.515809	0.199075	2.59103	0.00956902	0.0904618
																																	NVE20768	cat eye syndrome	232575	16.955	0.515945	0.141207	3.65381	0.000258379	0.007886
																																	NVE11360	zona pellucida-like domain	-	12.7871	0.516301	0.186178	2.77316	0.00555146	0.0648395
																																	NVE10088	RNA polymerase-associated protein	173010	6.59442	0.517106	0.186966	2.76577	0.00567881	0.0657139
																																	NVE14585	mitogen activated protein kinase kinase kinase 2	240796	9.67578	0.517231	0.189333	2.73186	0.00629777	0.0700934
																																	NVE21265	E3 ubiquitin-protein ligase	101762	7.2862	0.517943	0.187748	2.75872	0.0058029	0.0661066
																																	NVE19355	NFX1-type zinc finger-containing protein	20000	29.2514	0.519977	0.185921	2.79677	0.0051617	0.0625212
																																	NVE1921	leucine rich repeat	113436	6.07605	0.520816	0.193784	2.68761	0.00719645	0.0766024
																																	NVE9648	GRIP1 associated protein 1	246534	13.1496	0.522088	0.150945	3.45879	0.000542612	0.0129332
																																	NVE19335	neurofilament triplet H protein	204423	36.8935	0.52255	0.205352	2.54466	0.0109384	0.0972292
																																	NVE10649	RNA binding motif protein	216000	10.1134	0.523785	0.200128	2.61725	0.00886419	0.0867201
																																	NVE7998	structural maintenance of chromosomes	237840	9.99733	0.523896	0.201461	2.60048	0.00930927	0.0891327
																																	NVE14479	myosin heavy chain	218246	10.8708	0.523939	0.159431	3.2863	0.00101512	0.0203262
																																	NVE6008	discs, large homolog 5	120214245589	7.24663	0.525431	0.185823	2.82758	0.00469008	0.0586633
																																	NVE22995	bicaudal D-related protein 1	242815	13.6929	0.525998	0.151768	3.46581	0.000528628	0.0127506
																																	NVE2935	strawberry notch homolog	30047	8.58047	0.527324	0.181298	2.90861	0.00363044	0.0495494
																																	NVE10153	sulfatase	127067230697	13.2737	0.527468	0.151371	3.4846	0.000492875	0.0121366
																																	NVE10439	neural precursor cell expressed, developmentally down-regulated	161803	6.33748	0.528448	0.190711	2.77094	0.00558955	0.0651608
																																	NVE358	caskin-1	159822	19.5322	0.528876	0.162801	3.2486	0.00115974	0.0222268
																																	NVE15175	retinitis pigmentosa GTPase regulator	163041	13.7633	0.529028	0.189416	2.79295	0.00522304	0.0625902
																																	NVE17212	SH3-domain GRB2-like	194841	5.46347	0.530089	0.205159	2.5838	0.00977196	0.0909767
																																	NVE4731	aceylcholinesterase	160761	15.1985	0.531408	0.16606	3.20009	0.00137386	0.0248693
																																	NVE6402	myosin XVIIIA	43065	35.9208	0.53174	0.123438	4.30776	1.64916e-05	0.00117827
																																	NVE5497	uncharacterized protein	87483	4.58628	0.531919	0.209907	2.53407	0.0112748	0.0990738
																																	NVE6703	eukaryotic translation initiation factor 3 subunit A	190699	36.0132	0.532601	0.122304	4.35473	1.33231e-05	0.00106296
																																	NVE8875	ring finger protein 31	89378	6.47745	0.532651	0.196167	2.71529	0.00662177	0.0724477
																																	NVE6145	pleckstrin homology domain containing	-	12.5341	0.532952	0.172245	3.09416	0.00197373	0.0322604
																																	NVE8103	syntaxin binding protein 4	79682	5.48284	0.533189	0.20288	2.6281	0.00858622	0.0849831
																																	NVE15798	mbt domain containing 1	95089	11.6704	0.533412	0.142823	3.73478	0.000187881	0.00630572
																																	NVE5772	ganglioside GM2 activator	212847	8.05942	0.533663	0.204925	2.60418	0.00920938	0.0885358
																																	NVE11414	neuroblast differentiation-associated protein	-	42.8525	0.533953	0.179083	2.98159	0.00286756	0.0419026
																																	NVE20311	TOM1-like protein 2	100273	35.4187	0.53405	0.106573	5.01112	5.41149e-07	0.000122661
																																	NVE21049	serine threonine kinase	236378	5.42448	0.534135	0.202031	2.64382	0.00819756	0.083041
																																	NVE18492	glutamate receptor, metabotropic	29887	8.13242	0.534519	0.166946	3.20175	0.00136597	0.0248218
																																	NVE24627	mRNA cap guanine-N7 methyltransferase	12461	10.3002	0.53532	0.184723	2.89795	0.00375606	0.0508957
																																	NVE9326	regulator of chromosome condensation (RCC1) repeat	42067	6.48342	0.535503	0.193914	2.76155	0.00575277	0.0660029
																																	NVE11303	mannosyl (alpha-1,6-)-glycoprotein beta-1,6-N-acetyl-glucosaminyltransferase	240243201163	18.9486	0.535963	0.147323	3.63802	0.000274738	0.00816798
																																	NVE10832	copine III	228581	7.98344	0.537332	0.184593	2.91091	0.0036038	0.0493286
																																	NVE22115	uncharacterized protein	-	17.0316	0.537901	0.208845	2.57559	0.0100068	0.0921625
																																	NVE24137	histone acetylation protein	106064	12.3848	0.5385	0.14777	3.64417	0.000268251	0.00810858
																																	NVE6257	glycoprotein	199871	6.01691	0.539025	0.187325	2.87748	0.00400866	0.0529491
																																	NVE13558	lysosomal-associated membrane protein 1	-	18.792	0.539712	0.186387	2.89566	0.00378367	0.0511962
																																	NVE3472	microtubule-actin crosslinking factor 1	211304189121	144.798	0.541535	0.143119	3.78381	0.000154443	0.00560213
																																	NVE42	lipoxygenase homology domains 1	6020578945	15.3027	0.541749	0.142425	3.80375	0.000142524	0.00531253
																																	NVE8762	*zinc finger CCCH-type containing 18	246277	7.53354	0.541798	0.198344	2.73161	0.00630254	0.0700934
																																	NVE1279	uncharacterized protein	-	28.1721	0.541878	0.205228	2.64038	0.00828138	0.0835312
																																	NVE21062	ribosomal RNA processing 12 homolog	82572	34.937	0.543196	0.122836	4.42211	9.77411e-06	0.000861492
																																	NVE202	uncharacterized protein	-	18.578	0.543326	0.143411	3.78859	0.000151507	0.00552045
																																	NVE8540	endothelin converting enzyme	172129	10.1281	0.544447	0.208883	2.60647	0.00914802	0.0881854
																																	NVE20880	poly (ADP-ribose) polymerase family, member	141705	76.298	0.545304	0.155378	3.50953	0.000448899	0.0112961
																																	NVE3607	threonine synthase-like 2	169990	6.83148	0.545665	0.198764	2.74529	0.00604574	0.068085
																																	NVE22591	putative aggregation factor core protein	103841	194.591	0.545679	0.171537	3.18113	0.00146704	0.0261543
																																	NVE19990	myosin light chain kinase	-	29.8671	0.546037	0.139925	3.90234	9.52668e-05	0.00401952
																																	NVE23296	regultor of nonsense transcripts	242930	12.6739	0.546741	0.171945	3.17974	0.00147405	0.0261803
																																	NVE364	eukaryotic peptide chain release factor GTP-binding subunit ERF3B	85083	5.68614	0.546743	0.212434	2.57371	0.0100615	0.0925755
																																	NVE22712	*CCR4-NOT transcription complex subunit 4	104011	13.1139	0.546797	0.148766	3.67555	0.000237334	0.00746438
																																	NVE2675	uncharacterized protein	-	52.6843	0.547027	0.112942	4.84344	1.27611e-06	0.000195898
																																	NVE4004	nesprin	116722	92.017	0.547964	0.152563	3.59172	0.000328506	0.00922066
																																	NVE24810	collagen alpha-3(VI) chain	107313138719764	34.3289	0.547982	0.141992	3.85925	0.000113737	0.0044694
																																	NVE6376	uncharacterized protein	-	14.8285	0.548707	0.152366	3.60125	0.00031669	0.00896908
																																	NVE25961	neuron navigator	243709	11.642	0.549083	0.150948	3.63757	0.000275223	0.00816798
																																	NVE24521	translation initiation factor eIF-2B subunit gamma	106663	15.4637	0.550205	0.170318	3.23047	0.00123588	0.0230348
																																	NVE6403	myosin XVIIIA	43065	7.04398	0.550233	0.197219	2.78996	0.00527146	0.0628319
																																	NVE17665	cell wall structrual protein	241386	5.85237	0.550373	0.216553	2.54151	0.0110375	0.0979252
																																	NVE23829	golgi integral membrane protein 4	243097	8.75832	0.550628	0.166868	3.29978	0.000967597	0.0197801
																																	NVE1246	gastrulation defective protein 1-like protein	85299	13.2725	0.551172	0.162864	3.38425	0.000713738	0.0158533
																																	NVE1281	protein kinase	198679	11.6178	0.551826	0.162493	3.39599	0.000683798	0.0152456
																																	NVE22749	*zinc finger protein 71	185507	13.3379	0.55186	0.200548	2.75176	0.00592767	0.0669554
																																	NVE12967	WD repeat domain 60	158344	23.2463	0.551877	0.147358	3.74515	0.000180284	0.00616036
																																	NVE25993	uncharacterized protein	-	4.72318	0.552407	0.215121	2.56789	0.0102318	0.093686
																																	NVE4371	PDZ domain (Also known as DHR or GLGF)	170391245123	12.4143	0.552419	0.167146	3.30501	0.000949727	0.0195557
																																	NVE15259	bromodomain containing	13567518826	31.5739	0.553195	0.121996	4.53453	5.7731e-06	0.000585442
																																	NVE8420	EGF-domain containing	246154	6.17504	0.554075	0.189662	2.92138	0.00348486	0.0482609
																																	NVE7291	E3 ubiquitin-protein ligase DZIP	-	14.317	0.554218	0.198744	2.78861	0.00529351	0.0629292
																																	NVE8020	PCF11, cleavage and polyadenylation factor subunit, homolog	79631	23.5112	0.55451	0.119804	4.62849	3.68341e-06	0.000428867
																																	NVE796	PRB3; proline-rich protein	243998	27.4614	0.55507	0.139573	3.97691	6.98151e-05	0.00325954
																																	NVE16390	activating signal cointegrator 1 complex subunit	158557	17.5244	0.557039	0.146713	3.79678	0.000146586	0.0054002
																																	NVE2977	serine arginine repetitive matrix 2	86218	29.1435	0.557481	0.12054	4.62486	3.74843e-06	0.000429342
																																	NVE19988	low density lipoprotein receptor	99701	12.6287	0.558361	0.148977	3.74797	0.00017827	0.00613601
																																	NVE21765	protein retinal degeneration B	50123	5.39247	0.559702	0.197898	2.82824	0.00468051	0.0586633
																																	NVE22972	uncharacterized protein	206711	52.2907	0.560011	0.132213	4.23569	2.27854e-05	0.00150537
																																	NVE9844	methionine-tRNA ligase, cytoplasmic	10320	8.91244	0.560567	0.167782	3.34105	0.000834618	0.0176883
																																	NVE6926	golgin A5	239710	4.68871	0.561348	0.221888	2.52987	0.0114104	0.0992729
																																	NVE13985	striatin interacting protein	92988	5.00065	0.561412	0.21436	2.61902	0.00881834	0.0865409
																																	NVE14481	myosin heavy chain	247690	5.01513	0.561513	0.203545	2.75866	0.00580387	0.0661066
																																	NVE18713	EH domain binding protein	9842698282	12.2041	0.56209	0.15182	3.70234	0.000213622	0.00694715
																																	NVE8012	PHD finger protein	80159	8.457	0.562691	0.177218	3.17514	0.00149763	0.0264993
																																	NVE5486	mitogen-activated protein kinase 8 interacting protein 3	87399	6.20202	0.563777	0.187865	3.00096	0.00269128	0.0399709
																																	NVE22533	striatin, calmodulin binding protein	83462	11.6968	0.564089	0.162082	3.48027	0.000500916	0.0122387
																																	NVE14552	myosin heavy chain, striated muscle	60683455393924	609.791	0.565718	0.112535	5.02702	4.98156e-07	0.000120464
																																	NVE26192	*cAMP responsive element binding CREB-like	243817	15.9628	0.567427	0.162938	3.48246	0.000496823	0.0121883
																																	NVE323	trinucleotide repeat containing 18	84801	71.9807	0.568278	0.111334	5.10428	3.32051e-07	9.21051e-05
																																	NVE16459	tyrosine phosphatase	2.27996e+16	20.1302	0.568291	0.151815	3.7433	0.000181616	0.00617834
																																	NVE19427	transcription elongation regulator	183813	19.8053	0.569028	0.136687	4.16298	3.14118e-05	0.00186317
																																	NVE12230	per-hexamer repeat	58480	11.5494	0.569078	0.203589	2.79523	0.0051862	0.0625902
																																	NVE15830	fatty acid hydroxylase	163275	9.96654	0.569369	0.225386	2.52619	0.0115306	0.0999427
																																	NVE3113	uncharacterized protein	-	457.279	0.569683	0.14618	3.89714	9.73364e-05	0.00401952
																																	NVE7108	ras association (ralGDS AF-6) and pleckstrin homology domains 1	12086	9.83984	0.570142	0.159815	3.56751	0.000360389	0.00964849
																																	NVE8469	epidermal growth factor receptor	-	5.95626	0.57029	0.199891	2.853	0.00433083	0.0558743
																																	NVE212	uncharacterized protein	-	6.34458	0.570698	0.179867	3.17289	0.00150928	0.0265561
																																	NVE15470	histone-lysine N-methyltransferase	3979294595	16.2573	0.570751	0.183124	3.11675	0.00182857	0.030631
																																	NVE18460	map microtubule affinity-regulating kinase	139527	5.88427	0.57377	0.214776	2.67148	0.00755176	0.0790905
																																	NVE10980	dynactin 4	128647	13.654	0.574178	0.150007	3.82766	0.000129366	0.00497981
																																	NVE716	lethal(3)malignant brain tumor-like 3 protein	187589	5.78628	0.575131	0.206842	2.78053	0.00542706	0.0637876
																																	NVE14231	arginine-glutamic acid dipeptide (RE) repeats	93577	6.87299	0.575195	0.176759	3.25411	0.00113748	0.0220278
																																	NVE12752	gamma-aminobutyric acid A receptor	247384	6.21237	0.575544	0.208512	2.76024	0.00577591	0.0660853
																																	NVE23324	switch-associated protein 70	232720	26.591	0.575877	0.116101	4.96013	7.04453e-07	0.000141355
																																	NVE4177	LIM domain only 4	-	7.79638	0.576021	0.212885	2.70579	0.00681424	0.0737112
																																	NVE464	uncharacterized protein	-	11.3862	0.576161	0.177683	3.24263	0.00118433	0.0224736
																																	NVE11021	kinesin family member	192682	20.105	0.576907	0.125232	4.6067	4.09119e-06	0.000448652
																																	NVE20533	CAP-Gly domain	248456	4.85121	0.576992	0.215082	2.68266	0.0073039	0.0773098
																																	NVE12992	titin	81066	661.894	0.577861	0.154274	3.74569	0.0001799	0.00616036
																																	NVE2996	*nuclear receptor corepressor 1	-	6.48911	0.579213	0.209556	2.76401	0.00570965	0.065946
																																	NVE429	uncharacterized protein	243836	7.33596	0.579539	0.172115	3.36717	0.000759447	0.0165182
																																	NVE14288	START domain-containing protein	240754	6.21656	0.580061	0.225168	2.57612	0.00999147	0.0921625
																																	NVE20018	sidekick cell adhesion molecule 2	248399	6.10781	0.582182	0.199003	2.92549	0.00343911	0.0479088
																																	NVE15887	rho guanine nucleotide exchange factor (GEF) 17	94893	11.2735	0.583032	0.150236	3.88077	0.000104128	0.00416115
																																	NVE13884	member of RAS oncogene family	240618	30.4923	0.583052	0.127552	4.57111	4.85153e-06	0.000519779
																																	NVE16547	chymotrypsin-like elastase family member	25829	72.6126	0.584853	0.221457	2.64093	0.00826789	0.0835312
																																	NVE13531	loss of heterozygosity	92763	6.16552	0.585186	0.220381	2.65533	0.00792304	0.0813081
																																	NVE9391	calmodulin regulated spectrin-associated protein	-	4.75547	0.585438	0.223029	2.62494	0.00866635	0.0854941
																																	NVE2418	LATrophilin	-	4.48326	0.585977	0.229684	2.55124	0.0107342	0.0965053
																																	NVE15488	tubulin	228829	17.6963	0.586951	0.212402	2.7634	0.00572032	0.065946
																																	NVE15117	*ribonucleoprotein domain family member	175092135623	31.1731	0.587066	0.103861	5.65242	1.58207e-08	1.0761e-05
																																	NVE7690	*neuronal PAS domain protein 2 (clock)	246042214146	9.50129	0.587715	0.160152	3.66974	0.000242801	0.00749185
																																	NVE21307	unnamed protein product	205670	15.0629	0.588089	0.182675	3.21933	0.00128491	0.0237143
																																	NVE11511	clathrin assembly protein	129323129318	4.21234	0.589046	0.222795	2.6439	0.00819572	0.083041
																																	NVE11118	regulator of G protein signalling-like domain	-	18.2086	0.589759	0.147458	3.99951	6.34747e-05	0.00300819
																																	NVE11423	uncharacterized protein	-	9.09852	0.589988	0.172875	3.41281	0.00064297	0.0146117
																																	NVE22004	transmembrane protein 131	103163	24.5426	0.590363	0.121407	4.86266	1.1582e-06	0.000188327
																																	NVE20088	adducin 3 (gamma)	204900	5.12236	0.591208	0.234062	2.52586	0.0115416	0.0999427
																																	NVE25616	EGF	-	5.51718	0.592253	0.218628	2.70895	0.00674956	0.073251
																																	NVE9542	golgin subfamily A	-	12.551	0.592733	0.151965	3.90045	9.60132e-05	0.00401952
																																	NVE21098	uncharacterized protein	242254	18.3497	0.592968	0.128539	4.61313	3.96655e-06	0.00044308
																																	NVE17114	zinc finger domain, 1A	96382	25.2546	0.593446	0.162164	3.65954	0.000252672	0.00773685
																																	NVE24879	nucleolar protein 4	167381	3.67668	0.593975	0.228499	2.59947	0.00933681	0.0893057
																																	NVE5374	death inducer-obliterator 1	39881	28.0332	0.59421	0.153526	3.87043	0.000108644	0.00428714
																																	NVE16146	copine III	241105	5.27797	0.594366	0.205591	2.89101	0.00384009	0.051811
																																	NVE3705	high density lipoprotein binding protein	211503	66.3183	0.596954	0.114943	5.19346	2.06417e-07	6.71816e-05
																																	NVE13890	protein tyrosine phosphatase receptor type	93134	16.8445	0.597736	0.123441	4.84229	1.28351e-06	0.000195898
																																	NVE17867	protein phosphatase 1, regulatory subunit	241438203767	41.8073	0.598112	0.108529	5.51108	3.56638e-08	1.9785e-05
																																	NVE19991	uncharacterized protein	-	18.6326	0.601154	0.199176	3.0182	0.00254282	0.0386172
																																	NVE14853	myosin	162932	12.7682	0.601331	0.154497	3.89219	9.93447e-05	0.00403845
																																	NVE12110	zinc finger, FYVE domain containing	-	34.0027	0.601807	0.145205	4.14455	3.40489e-05	0.00193443
																																	NVE2099	centromere-associated protein E	85870	14.8992	0.60232	0.202306	2.97728	0.00290823	0.0423264
																																	NVE16232	pleckstrin homology domain containing, family G (with rhoGef domain) member	137344	12.0345	0.602332	0.160939	3.74261	0.000182121	0.00617834
																																	NVE13123	DOT1-like, histone H3 methyltransferase	162356	12.3477	0.603054	0.147963	4.07571	4.58751e-05	0.0023642
																																	NVE7767	mab-21-like 3	246073	8.16889	0.603339	0.202549	2.97874	0.00289438	0.04219
																																	NVE26022	F-box and WD repeat domain containing 8	243738	4.0454	0.603802	0.232575	2.59616	0.00942731	0.09008
																																	NVE9143	casein kinase 1	12115	7.33968	0.603858	0.177438	3.4032	0.000666004	0.0149906
																																	NVE5442	polycystic kidney disease	160849	14.0555	0.604757	0.145459	4.15757	3.21648e-05	0.00187771
																																	NVE2876	actin	169611	21.6993	0.604924	0.200535	3.01655	0.00255666	0.038655
																																	NVE10496	uncharacterized protein	-	6.3695	0.607126	0.192611	3.15208	0.00162109	0.028113
																																	NVE24637	chromatin condensation inducer 1	-	23.7927	0.608495	0.155301	3.91816	8.92264e-05	0.00395068
																																	NVE11257	programmed cell death 6 interacting protein	181204	5.37295	0.610498	0.236382	2.58267	0.00980376	0.0910033
																																	NVE3571	histone-lysine N-methyltransferase	1.16372e+17	60.6239	0.610822	0.12291	4.96965	6.70722e-07	0.000137513
																																	NVE14168	immunoglobulin domain	16630	4.58655	0.610931	0.225792	2.70573	0.00681541	0.0737112
																																	NVE575	meprin A, alpha (PABA peptide hydrolase)	110556	6.14925	0.612415	0.213642	2.86655	0.00414969	0.0539804
																																	NVE14232	dopamine beta-hydroxylase (dopamine beta-monooxygenase)	93717	29.66	0.612869	0.179733	3.40988	0.000649913	0.0147006
																																	NVE13802	myeloid lymphoid or mixed-lineage leukemia	174672	46.4178	0.613458	0.147285	4.16512	3.11194e-05	0.00186317
																																	NVE13434	septin organization	247493	25.1991	0.614117	0.142875	4.29829	1.72119e-05	0.00121138
																																	NVE24503	mediator complex subunit 1	243247	5.85979	0.615135	0.206262	2.98229	0.00286096	0.0418971
																																	NVE24834	ephrin-B2	-	5.02992	0.615382	0.202928	3.03252	0.00242523	0.0373731
																																	NVE5878	uncharacterized protein	120019	18.3364	0.616279	0.152953	4.02919	5.59689e-05	0.00275249
																																	NVE11903	glycine dehydrogenase decarboxylating	10433	6.9321	0.61637	0.219777	2.80452	0.00503913	0.0617997
																																	NVE18267	kinesin family member	2.29e+16	36.1932	0.61651	0.132929	4.63788	3.52007e-06	0.000423811
																																	NVE16634	proline-rich coiled-coil 2A	95572	166.281	0.616546	0.0986792	6.24798	4.15791e-10	7.84264e-07
																																	NVE21284	phospholipase C	101739	15.5009	0.61684	0.152957	4.03277	5.51241e-05	0.00273619
																																	NVE8986	scm-like with four mbt domains	124448	15.8185	0.617097	0.174426	3.53787	0.000403366	0.0105337
																																	NVE7733	cyclic nucleotide gated channel alpha	122927	4.68669	0.618157	0.208022	2.9716	0.00296251	0.0427209
																																	NVE22719	*regulatory factor X, 7	25228	4.70669	0.619105	0.216633	2.85786	0.00426513	0.0553293
																																	NVE11571	ankyrin-repeat and fibronectin type III domain containing 1	247055	9.39685	0.619165	0.177389	3.49043	0.00048224	0.011981
																																	NVE23025	zinc finger protein	104526	12.7441	0.619269	0.148034	4.1833	2.87305e-05	0.00177097
																																	NVE4068	beta-actin	1454358520	29.9165	0.619623	0.151706	4.08436	4.41979e-05	0.00231626
																																	NVE13874	retroelement	9309593180	11.8936	0.620071	0.14409	4.30335	1.68235e-05	0.00119295
																																	NVE18051	myosin IIIA	164057	15.5441	0.620118	0.147483	4.20468	2.61454e-05	0.00165488
																																	NVE16548	chymotrypsin-like elastase family member	25219	31.305	0.620719	0.24003	2.58601	0.00970951	0.0907536
																																	NVE9852	transmembrane protein	-	9.22453	0.620863	0.154788	4.01105	6.04492e-05	0.00289389
																																	NVE13773	ubiquitin family	217884	7.00284	0.621139	0.181283	3.42634	0.000611768	0.0141066
																																	NVE21079	uncharacterized protein	238581	6.55996	0.621162	0.208352	2.98131	0.00287022	0.0419026
																																	NVE19089	negative regulator of ubiquitin-like proteins 1	178169	5.24669	0.621258	0.215838	2.87835	0.00399762	0.0528773
																																	NVE15519	kinesin	94578	4.13567	0.622463	0.226081	2.75327	0.00590028	0.0668014
																																	NVE24747	*nuclear factor of activated T-cells	243338	33.2234	0.622969	0.141912	4.38982	1.13444e-05	0.000955259
																																	NVE17688	RNA binding motif protein 33	241400	5.29331	0.624051	0.220688	2.82775	0.0046876	0.0586633
																																	NVE22702	chloride channel	104071	5.98331	0.624641	0.236911	2.63661	0.00837395	0.083621
																																	NVE24121	cAMP-dependent protein kinase	83866	14.5816	0.625507	0.211692	2.95479	0.00312881	0.0446412
																																	NVE14761	long chain fatty acid	-	4.17602	0.625625	0.223276	2.80202	0.00507834	0.0620386
																																	NVE23801	microfibrillar-associated protein 1	105818	11.5391	0.62599	0.230986	2.71008	0.00672661	0.0731127
																																	NVE14141	small nuclear ribonucleoprotein	7308	4.3642	0.62629	0.233591	2.68114	0.00733719	0.0774882
																																	NVE8891	eukaryotic translation initiation factor 2-alpha kinase	-	6.24358	0.626555	0.193007	3.24628	0.00116924	0.0222769
																																	NVE7065	BTB (POZ) domain containing 19	-	9.75944	0.626629	0.230032	2.7241	0.00644774	0.0712879
																																	NVE21449	uncharacterized protein	242387	4.03085	0.62762	0.242169	2.59167	0.0095512	0.0904618
																																	NVE17336	uncharacterized protein	-	13.2506	0.628863	0.237584	2.64691	0.00812309	0.0824638
																																	NVE19482	uncharacterized protein	-	8.16277	0.629153	0.19823	3.17385	0.00150431	0.0265561
																																	NVE23473	uncharacterized protein	-	53.8291	0.629326	0.181961	3.45857	0.000543056	0.0129332
																																	NVE15804	serine threonine kinase	7465574426	12.2135	0.629583	0.161203	3.90553	9.40208e-05	0.00401952
																																	NVE6169	tyrosine-protein kinase	87776	5.16971	0.629632	0.239901	2.62455	0.00867641	0.0855039
																																	NVE19923	stress-responsive protein kinase	241948	5.14568	0.630018	0.209902	3.00149	0.0026866	0.0399643
																																	NVE25287	cyclic nucleotide-binding domain-containing protein 2	198330198328	4.20491	0.631336	0.230426	2.73986	0.00614654	0.068764
																																	NVE24911	lysine (K)-specific demethylase	167409	45.1682	0.632049	0.122285	5.16866	2.35772e-07	6.94866e-05
																																	NVE3836	MAGUK p55 subfamily member	199299	5.30375	0.632755	0.222555	2.84314	0.0044672	0.0568558
																																	NVE19215	*zinc finger	164471	35.8525	0.634201	0.120949	5.24354	1.57524e-07	5.94245e-05
																																	NVE24199	tubulin	186200	44.2038	0.6349	0.201712	3.14756	0.00164637	0.0284376
																																	NVE26190	chromodomain-helicase-DNA-binding protein 1	50041	4.8583	0.635541	0.204922	3.10138	0.00192619	0.0316479
																																	NVE4324	solute carrier organic anion transporter	52639117252	24.3934	0.635913	0.232869	2.73077	0.00631857	0.070189
																																	NVE12325	actin filament	247258	5.2766	0.636069	0.194733	3.26636	0.0010894	0.0212714
																																	NVE13348	*DAZ interacting protein	247454	4.81042	0.636359	0.208859	3.04683	0.00231265	0.0359911
																																	NVE12121	Multiple PDZ domain protein	-	23.4966	0.6366	0.137697	4.62321	3.77854e-06	0.000429342
																																	NVE20766	transcription elongation factor SPT5	101069	4.9332	0.636629	0.243687	2.61248	0.00898867	0.0872142
																																	NVE17685	phospholipase C beta	17420367867676	16.5058	0.637178	0.150501	4.23371	2.2987e-05	0.00150537
																																	NVE18520	PLAT/LH2 domain	241631	10.1465	0.638705	0.16238	3.93341	8.37503e-05	0.00379735
																																	NVE2253	RIO kinase 3	113802	5.57609	0.63887	0.196912	3.24444	0.00117681	0.022376
																																	NVE11770	protein tyrosine phosphatase receptor type	91512	14.5557	0.639451	0.163325	3.9152	9.03276e-05	0.00396521
																																	NVE11917	uncharacterized protein	247154	7.89156	0.639501	0.185383	3.44962	0.000561373	0.0133023
																																	NVE18078	low density lipoprotein receptor	241495	12.3122	0.639652	0.154618	4.13699	3.51887e-05	0.00198393
																																	NVE7626	E3 ubiquitin-protein ligase	122573	21.2767	0.640072	0.154029	4.15553	3.24533e-05	0.00187771
																																	NVE8474	actin filament	214482	10.5069	0.640778	0.159268	4.02328	5.73936e-05	0.00280455
																																	NVE22693	coronin, actin binding protein	206544	7.05085	0.641417	0.196077	3.27126	0.00107071	0.0210372
																																	NVE18714	rab5 GDP GTP exchange	183590	3.93393	0.641652	0.253506	2.53111	0.0113701	0.0991968
																																	NVE26175	synapsin, putative	110232	3.86936	0.64172	0.248065	2.5869	0.00968439	0.0907536
																																	NVE18293	neural cell adhesion molecule 2	236748	12.2018	0.642284	0.198751	3.2316	0.00123101	0.0229894
																																	NVE2982	establishment of cohesion 1 homolog	86380	5.58229	0.64261	0.234231	2.74349	0.00607896	0.0682508
																																	NVE11119	rho guanine nucleotide exchange factor (GEF)	128857	14.7977	0.644682	0.158385	4.07035	4.69416e-05	0.00240601
																																	NVE16391	pre-mRNA-splicing factor brr2, related	-	10.6999	0.644815	0.203398	3.17021	0.0015233	0.026703
																																	NVE14093	arylsulfatase	133962	3.9832	0.645979	0.229534	2.8143	0.00488831	0.0605555
																																	NVE19289	uncharacterized protein	-	10.3546	0.646443	0.199024	3.24807	0.00116189	0.0222268
																																	NVE16243	uncharacterized protein	233712219291	6.80341	0.646625	0.209356	3.08863	0.00201078	0.0327525
																																	NVE4955	TBC1 domain family member	118447	4.4894	0.647865	0.220578	2.93712	0.00331273	0.0466304
																																	NVE19932	pumilio like protein 2	241954	6.38232	0.647938	0.224536	2.88567	0.00390578	0.0520058
																																	NVE5516	optineurin	-	45.5444	0.647984	0.125104	5.17954	2.22429e-07	6.76686e-05
																																	NVE12895	ficolin-2 precursor	80480	12.7172	0.648377	0.178046	3.64163	0.000270921	0.00816312
																																	NVE12141	unconventional myosin-VIIa isoform 3	30268	9.973	0.648751	0.189872	3.41678	0.000633656	0.0144698
																																	NVE9101	uncharacterized protein	-	8.71258	0.649511	0.171998	3.77627	0.000159194	0.00567767
																																	NVE18925	glutamyl-prolyl-tRNA synthetase	60023	25.6815	0.649642	0.144347	4.50056	6.77758e-06	0.00064565
																																	NVE23817	SPOC domain	105887105921	15.8488	0.650311	0.176472	3.68507	0.00022864	0.0073095
																																	NVE13493	mediator of RNA polymerase II transcription	201841240536	4.22366	0.651261	0.233943	2.78385	0.0053718	0.0634859
																																	NVE3976	*aryl hydrocarbon receptor nuclear translocator	116698	5.18055	0.652785	0.237003	2.75434	0.00588112	0.0666644
																																	NVE3593	nephronophthisis 3	244876	5.69491	0.653063	0.245483	2.66032	0.0078067	0.0806299
																																	NVE12930	fibrillin-1	2.38065e+36	18.4577	0.653707	0.191405	3.41532	0.000637076	0.0145127
																																	NVE20445	microtubule associated serine threonine kinase	3103927085	14.9573	0.653795	0.145893	4.48133	7.41799e-06	0.000685873
																																	NVE13662	serine arginine repetitive matrix 1	132837	26.3122	0.653999	0.140862	4.64285	3.43631e-06	0.00042088
																																	NVE12557	splicing factor 1	162319	11.782	0.654373	0.151714	4.31321	1.60902e-05	0.00116728
																																	NVE25366	TNFAIP3-interacting protein	232854	39.5397	0.654469	0.133189	4.91385	8.93057e-07	0.000156876
																																	NVE7498	poly (ADP-ribose) polymerase family, member 4	8887758783	9.99468	0.654597	0.190458	3.43696	0.000588279	0.0136652
																																	NVE14420	presenilin associated, rhomboid-like	174851	4.09668	0.65512	0.246286	2.65999	0.0078142	0.0806299
																																	NVE21893	tight junction protein	2.86841e+16	25.76	0.65579	0.125328	5.23257	1.67168e-07	6.06369e-05
																																	NVE491	collagen triple helix repeat (20 copies)	221793	47.5017	0.6558	0.17759	3.69277	0.000221824	0.00718907
																																	NVE10218	mucin-like protein	-	26.4742	0.657036	0.185825	3.53579	0.000406561	0.0105337
																																	NVE4354	pre-rRNA processing protein	170367	6.52802	0.657813	0.196781	3.34288	0.000829152	0.0176518
																																	NVE2425	microtubule associated monoxygenase, calponin and LIM domain containing	114150114138	6.02688	0.657931	0.215345	3.05524	0.00224878	0.0352296
																																	NVE18553	similar to retinoblastoma-associated factor	9.81202e+16	13.9124	0.657969	0.162353	4.0527	5.06292e-05	0.00255339
																																	NVE12207	amino acid-rich with GYF domain-containing protein 2	247227	61.1987	0.658382	0.102253	6.43876	1.20456e-10	3.78674e-07
																																	NVE3820	nvHSF1	86916	4.33068	0.658453	0.256059	2.57149	0.0101263	0.0929001
																																	NVE16462	GLI pathogenesis-related 2	177893	3.28544	0.65871	0.25173	2.61674	0.00887751	0.0867593
																																	NVE4735	tuberous sclerosis 1	87356	4.72402	0.658719	0.212099	3.10572	0.00189819	0.0314727
																																	NVE19750	numb homolog	54859	5.65961	0.658932	0.232198	2.8378	0.00454252	0.0575486
																																	NVE554	uncharacterized protein	232931	11.6687	0.660036	0.142492	4.63209	3.61986e-06	0.000426737
																																	NVE385	ATP-binding cassette sub-family A ABC1 member	30195	5.4555	0.660291	0.237481	2.7804	0.00542923	0.0637876
																																	NVE25136	tetratricopeptide repeat	186808	2.96482	0.660581	0.260426	2.53654	0.0111955	0.098585
																																	NVE21728	solute carrier	-	6.02519	0.663747	0.197732	3.3568	0.000788509	0.016989
																																	NVE4951	myoferlin	1.18383e+16	7.12143	0.664499	0.188903	3.51768	0.000435338	0.0110964
																																	NVE12008	uncharacterized protein	216909	4.44383	0.664799	0.233928	2.8419	0.0044846	0.0570003
																																	NVE16837	PHD finger protein	241186	24.3212	0.665589	0.124654	5.33948	9.32122e-08	4.39542e-05
																																	NVE15456	iron ascorbate oxidoreductase family protein	240936	4.25454	0.665796	0.248057	2.68404	0.00727382	0.0771647
																																	NVE14563	nucleosome-remodeling factor subunit	9.38409e+20	26.2188	0.668395	0.15241	4.38551	1.15713e-05	0.000965746
																																	NVE23858	proprotein convertase subtilisin kexin type	348	4.19073	0.669728	0.240667	2.7828	0.00538924	0.0636119
																																	NVE13996	component of oligomeric golgi complex 1	217973247599	5.06175	0.670144	0.229757	2.91675	0.00353702	0.0486973
																																	NVE13056	uncharacterized protein	201663	4.58465	0.670361	0.260833	2.57007	0.0101677	0.0931893
																																	NVE18120	uncharacterized protein	-	5.65834	0.671581	0.257561	2.60746	0.00912168	0.0881854
																																	NVE11862	LIM and calponin homology domains 1	59493	26.472	0.672802	0.152619	4.40837	1.04152e-05	0.000892958
																																	NVE1282	FER tyrosine kinase	239047	3.40687	0.674022	0.254272	2.6508	0.00803025	0.0820513
																																	NVE21985	LPS-responsive vesicle trafficking, beach and anchor containing	20067	8.96713	0.675059	0.183773	3.67334	0.000239404	0.00746438
																																	NVE725	uncharacterized protein	-	8.70551	0.675644	0.182059	3.71113	0.000206338	0.00680412
																																	NVE14829	dimethylaniline monooxygenase	231029	3.85206	0.675668	0.234398	2.88256	0.00394456	0.0523959
																																	NVE5960	methylphosphate capping enzyme	120055	8.27886	0.676375	0.178537	3.78842	0.000151606	0.00552045
																																	NVE14888	helicase	94057	6.64186	0.677892	0.187857	3.60856	0.0003079	0.00879941
																																	NVE5611	fermitin family member	212713	16.1624	0.67827	0.138064	4.91272	8.98238e-07	0.000156876
																																	NVE10427	SHC-transforming protein 4	90669	5.97212	0.679344	0.227466	2.98658	0.00282118	0.0414432
																																	NVE4213	protein tyrosine phosphatase receptor type	-	12.9498	0.6817	0.164821	4.136	3.53408e-05	0.00198393
																																	NVE2995	uncharacterized protein	-	10.841	0.682723	0.166518	4.09999	4.13173e-05	0.00223945
																																	NVE11094	HID1 domain containing	223302	5.29238	0.684594	0.238634	2.86881	0.00412021	0.0538942
																																	NVE3482	flotillin	189130	15.2069	0.685418	0.13759	4.9816	6.3062e-07	0.000132164
																																	NVE22062	7-transmembrane GPCR chemoreceptor	25593	3.4239	0.685678	0.256918	2.66886	0.00761092	0.0793416
																																	NVE2016	agrin	113598	23.0065	0.686809	0.157769	4.35327	1.34124e-05	0.00106296
																																	NVE22579	zinc finger protein	83449	3.45021	0.687207	0.25343	2.71163	0.00669537	0.0730822
																																	NVE5749	uncharacterized protein	-	28.3747	0.690157	0.151965	4.54155	5.5843e-06	0.000577582
																																	NVE3914	metastasis suppressor	3704686734	7.50185	0.691157	0.17738	3.89648	9.76004e-05	0.00401952
																																	NVE17129	sacsin isoform	241256	10.1547	0.691699	0.195552	3.53717	0.000404439	0.0105337
																																	NVE9925	5-aminolevulinate synthase	90289	44.3157	0.692989	0.149476	4.63612	3.55011e-06	0.000423811
																																	NVE3872	ubiquitin carboxyl-terminal hydrolase	179827	5.20479	0.695498	0.225807	3.08006	0.00206962	0.0334222
																																	NVE20022	golgin	140812	11.3074	0.696442	0.163983	4.24704	2.16614e-05	0.00145638
																																	NVE19386	*zinc finger protein	23386	17.369	0.69726	0.131301	5.31037	1.09401e-07	4.68982e-05
																																	NVE2340	remodeling and spacing factor 1	-	11.5165	0.697518	0.200148	3.48502	0.000492109	0.0121366
																																	NVE13015	spectrin beta chain, non-erythrocytic 5	238120238121	22.5116	0.698086	0.132775	5.25765	1.45911e-07	5.94245e-05
																																	NVE17721	helicase with zinc finger	-	11.6089	0.699124	0.209116	3.34323	0.000828091	0.0176518
																																	NVE21787	ATP-binding cassette, sub-family B (MDR TAP)	206043	5.21184	0.699937	0.231111	3.02858	0.00245707	0.0378019
																																	NVE23290	lysine-specific demethylase	242923	20.4141	0.700532	0.121141	5.78276	7.34864e-09	6.30045e-06
																																	NVE984	scaffold attachment factor	244062	47.1952	0.701847	0.131122	5.35263	8.66869e-08	4.30287e-05
																																	NVE23014	uncharacterized protein	-	2.97631	0.702572	0.259907	2.70317	0.0068682	0.0739674
																																	NVE25657	laminin A chain	109158	3.78691	0.703278	0.251513	2.79619	0.00517088	0.0625212
																																	NVE12991	protein kinase	8081861545	256.173	0.703788	0.136321	5.16273	2.43373e-07	6.95532e-05
																																	NVE4211	tyrosine phosphatase non-receptor type 23	-	3.25435	0.706073	0.277216	2.54701	0.010865	0.0971257
																																	NVE2348	adenosine monophosphate deaminase	188407	12.9474	0.706386	0.195699	3.60956	0.000306715	0.00879218
																																	NVE24823	collagen	107573207953	10.1365	0.706877	0.192639	3.66944	0.000243082	0.00749185
																																	NVE3883	helicase DNA binding protein	30104	13.9023	0.706918	0.170493	4.14631	3.37879e-05	0.00193123
																																	NVE13803	myeloid lymphoid or mixed-lineage leukemia	174672	21.1414	0.707498	0.116248	6.08609	1.15704e-09	1.55887e-06
																																	NVE17523	solute carrier	138610	17.457	0.707972	0.186172	3.80278	0.000143079	0.00531253
																																	NVE13313	ubiquitin carboxyl-terminal hydrolase	132003	23.496	0.709092	0.171742	4.12882	3.6463e-05	0.00203481
																																	NVE12158	sodium/calcium exchanger protein	91794	4.08025	0.710354	0.261372	2.71778	0.00657209	0.0721558
																																	NVE16871	uncharacterized protein	-	6.19112	0.711033	0.27928	2.54595	0.0108981	0.0972292
																																	NVE16227	p53 inducible nuclear protein 1	248023	7.95098	0.711393	0.178442	3.98669	6.70005e-05	0.0031576
																																	NVE23032	HEAT repeat-containing protein	104656	3.08229	0.711415	0.264494	2.68973	0.00715108	0.076378
																																	NVE5446	growth factor receptor	87445	8.16167	0.711512	0.191509	3.71529	0.00020297	0.00671651
																																	NVE18649	NFX1-type zinc finger-containing protein	139805	112.098	0.711671	0.149983	4.74501	2.08501e-06	0.000284981
																																	NVE877	solute carrier family 25 (mitochondrial carrier glutamate), member 22	229791	12.0412	0.712147	0.267601	2.66123	0.00778566	0.0805116
																																	NVE21877	gamma-aminobutyric acid (GABA) B receptor	206093	2.49399	0.712913	0.278949	2.55571	0.010597	0.0956371
																																	NVE24725	carbonic anhydrase	107048	3.27056	0.715912	0.252299	2.83756	0.00454604	0.0575486
																																	NVE24337	uncharacterized protein	-	13.6999	0.717097	0.211949	3.38334	0.000716097	0.0158533
																																	NVE16834	NLR family, CARD domain containing 4	95950	3.45267	0.719756	0.25616	2.80979	0.00495737	0.0612751
																																	NVE10103	uncharacterized protein	-	5.36867	0.719764	0.250998	2.86761	0.00413587	0.0539493
																																	NVE15803	OTU domain containing 4	94898	19.6243	0.72038	0.152283	4.73054	2.23918e-06	0.000297433
																																	NVE21748	mediator complex subunit	102653	33.8231	0.720815	0.143866	5.01033	5.43362e-07	0.000122661
																																	NVE14881	transformer-2 protein	94276	23.44	0.721753	0.124364	5.80354	6.49283e-09	6.12339e-06
																																	NVE5149	ubiquitin carboxyl-terminal hydrolase	10011	3.82451	0.721814	0.234492	3.0782	0.00208253	0.033516
																																	NVE20648	collagen, type XV, alpha 1	100890	12.4477	0.722518	0.201761	3.58105	0.000342213	0.00935923
																																	NVE25538	solute carrier	22254	11.6639	0.723065	0.189428	3.8171	0.000135027	0.00511422
																																	NVE8516	LRR	214518	6.69137	0.723128	0.188867	3.82877	0.000128787	0.00497781
																																	NVE13892	titin	202038	4.80891	0.723905	0.20471	3.53624	0.000405866	0.0105337
																																	NVE22173	ankyrin repeat	58781103261	9.66974	0.724769	0.177452	4.08431	4.42081e-05	0.00231626
																																	NVE7902	myosin-VIIa	14218214361	8.26967	0.724838	0.234443	3.09174	0.00198987	0.0324679
																																	NVE1100	scavenger receptor activity	1.11883e+16	7.28649	0.72485	0.192433	3.76676	0.000165382	0.00581983
																																	NVE24283	serine threonine kinase	106290	5.26337	0.724998	0.245495	2.95321	0.00314485	0.0447346
																																	NVE22044	non-syntenic homolog of saccharomyces cerevisiae	242619	9.65326	0.725487	0.1713	4.23519	2.28361e-05	0.00150537
																																	NVE16559	uncharacterized protein	241118	7.18265	0.72556	0.211671	3.42778	0.000608549	0.0140667
																																	NVE22248	mitochondrial ribosome recycling factor	103700	4.23774	0.726499	0.255364	2.84495	0.00444185	0.05684
																																	NVE1463	pectinacetylesterase	209762	5.06139	0.726657	0.236254	3.07574	0.00209981	0.0336219
																																	NVE4436	PHD finger protein	211983	13.2502	0.727253	0.151905	4.78755	1.68831e-06	0.000241249
																																	NVE22417	kinesin family member	30871	10.8282	0.727793	0.164779	4.41677	1.00185e-05	0.000866833
																																	NVE22692	phosphoserine aminotransferase	206542	13.7101	0.728044	0.205236	3.54735	0.000389121	0.0102508
																																	NVE8837	phosphorylase kinase	89577	2.486	0.729087	0.282694	2.57907	0.00990676	0.091509
																																	NVE19271	golgi autoantigen	248321	6.89443	0.729708	0.268255	2.72021	0.00652415	0.071964
																																	NVE1719	piwi-like	10665	5.96628	0.729778	0.219057	3.33145	0.000863953	0.0181469
																																	NVE20975	catenin (cadherin-associated protein), alpha	82641	4.14649	0.730312	0.241306	3.0265	0.00247403	0.0379392
																																	NVE16384	uncharacterized protein	-	6.76747	0.731148	0.233506	3.13118	0.00174108	0.0296104
																																	NVE9070	astacin-like metalloendopeptidase	124608	4.33813	0.73171	0.261906	2.79379	0.00520937	0.0625902
																																	NVE22256	ubiquitin conjugating enzyme	103523	2.85792	0.733768	0.277174	2.64732	0.0081133	0.0824532
																																	NVE5187	formin homology 2 domain containing	212492	4.11622	0.734642	0.229787	3.19705	0.0013884	0.0250364
																																	NVE10312	autophagy related protein	90498	3.35022	0.735849	0.269702	2.72838	0.00636467	0.0705349
																																	NVE21654	uncharacterized protein	-	4.94607	0.738649	0.219426	3.36628	0.000761894	0.0165182
																																	NVE7780	zinc ion binding	214251	3.46262	0.740089	0.255349	2.89834	0.00375142	0.0508957
																																	NVE6375	uncharacterized protein	-	5.543	0.740741	0.225739	3.2814	0.00103293	0.0205519
																																	NVE1886	kinesin family member	168976	5.99493	0.741348	0.215653	3.43769	0.000586699	0.0136621
																																	NVE18517	WD repeat domain 47	98066183513	3.20183	0.741463	0.279324	2.65449	0.00794279	0.0813339
																																	NVE25265	transcription activator BRG1	178940	28.5189	0.741807	0.121693	6.0957	1.08959e-09	1.55887e-06
																																	NVE23474	utrophin	105398	53.2974	0.742172	0.160932	4.61173	3.99341e-06	0.00044308
																																	NVE13366	ubiquilin	132153217624	4.26873	0.74369	0.265659	2.79942	0.00511947	0.062299
																																	NVE9017	b-cell CLL lymphoma 3 protein	55712246318	5.83375	0.743812	0.229992	3.23408	0.00122036	0.0228811
																																	NVE24784	uncharacterized protein	248643	6.05513	0.744002	0.218865	3.39936	0.000675435	0.0150949
																																	NVE3908	PRP4 pre-mRNA processing factor 4 homolog B	86706	11.8953	0.744016	0.171232	4.34508	1.39227e-05	0.00106989
																																	NVE7609	*UNC homeobox-domain	59594	2.83155	0.744634	0.294724	2.52655	0.0115189	0.0999401
																																	NVE8236	RNA binding motif protein	237983	3.44881	0.744658	0.267836	2.78028	0.00543118	0.0637876
																																	NVE16898	tyrosine-protein kinase	194745	2.70484	0.744834	0.274217	2.71622	0.00660315	0.0723279
																																	NVE20615	cystathionine-beta-synthase	165248	4.4986	0.746869	0.293313	2.54632	0.0108866	0.0972272
																																	NVE10201	exocyst complex	10259	4.25741	0.746994	0.217	3.44236	0.000576653	0.0134614
																																	NVE9610	vacuolar protein sorting 13 homolog	246510	5.94481	0.747231	0.233945	3.19405	0.00140291	0.0251537
																																	NVE24809	agrin	10737659535	11.1972	0.74748	0.195537	3.8227	0.000132001	0.00504567
																																	NVE14893	mucin-like protein	202473	5.06855	0.747931	0.235295	3.1787	0.00147938	0.0262256
																																	NVE9437	discs, large homolog 5	239945	5.54369	0.748129	0.203172	3.68225	0.000231185	0.0073411
																																	NVE362	transmembrane protein 220	236430	3.33194	0.748964	0.292881	2.55723	0.0105509	0.0953116
																																	NVE2493	peptidase	244507	5.26205	0.749489	0.218173	3.4353	0.000591892	0.0137153
																																	NVE6915	nvCK1δ/ε	88486	15.6133	0.750009	0.151844	4.93934	7.83889e-07	0.000150875
																																	NVE6582	putative phospholipid-transporting ATPase IA	10129	3.23943	0.750182	0.285529	2.62734	0.00860558	0.0850726
																																	NVE7729	*capicua homolog	122926	11.9157	0.75343	0.153246	4.91647	8.81177e-07	0.000156876
																																	NVE112	methylthioribose-1-phosphate isomerase	237765	2.8906	0.75679	0.285847	2.64754	0.00810798	0.0824532
																																	NVE25335	cartilage matrix protein	84270	10.2974	0.757879	0.294243	2.57569	0.0100039	0.0921625
																																	NVE14698	cytochrome c heme-binding site	247724	7.64753	0.758058	0.217225	3.48973	0.000483513	0.011981
																																	NVE6106	trichohyalin	60007	15.1603	0.760598	0.155724	4.88426	1.03817e-06	0.000174838
																																	NVE25260	uncharacterized protein	238873	3.50642	0.760806	0.257979	2.9491	0.003187	0.0450624
																																	NVE2538	far upstream element-binding protein 3	244532	13.0768	0.760912	0.160143	4.75146	2.01957e-06	0.000280096
																																	NVE16364	ammonium transporter	158535	11.7052	0.762393	0.198796	3.83505	0.000125538	0.00489236
																																	NVE16246	lectin	15112948344	3.93972	0.762546	0.2912	2.61864	0.00882822	0.0865477
																																	NVE21519	zinc finger protein 195	102092	3.6905	0.762937	0.270161	2.82401	0.0047427	0.0591645
																																	NVE19667	gametogenetin binding protein 2	12480248354	5.89971	0.76355	0.203061	3.76021	0.000169774	0.00593586
																																	NVE9169	ubiquitin specific peptidase	124786	2.71857	0.765424	0.288862	2.64979	0.00805411	0.082206
																																	NVE20392	zinc finger, C3H1-type containing	141205	19.9941	0.767094	0.187383	4.09373	4.24488e-05	0.00226536
																																	NVE10096	uncharacterized protein	215617	5.75114	0.768168	0.197077	3.8978	9.70698e-05	0.00401952
																																	NVE2248	death inducer-obliterator 1	-	6.20376	0.768807	0.208365	3.68972	0.000224502	0.00722622
																																	NVE7351	protein kinase c	245970	5.14607	0.769564	0.230262	3.34212	0.000831423	0.0176603
																																	NVE6210	EGF-like domain	87929	17.1953	0.769704	0.238077	3.23301	0.00122493	0.0229212
																																	NVE3708	uncharacterized protein	-	21.9771	0.770553	0.128426	5.99997	1.97352e-09	2.16389e-06
																																	NVE5451	GTPase regulator	199622	11.2129	0.770809	0.176302	4.37211	1.23054e-05	0.00100915
																																	NVE9778	ubiquitin-conjugating enzyme E2 Q1	126045	8.45008	0.771526	0.192064	4.01701	5.894e-05	0.00285058
																																	NVE7484	insulin-like growth factor 2	200061	3.54138	0.773191	0.279971	2.76168	0.00575048	0.0660029
																																	NVE20638	7-transmembrane receptor	165271	9.43734	0.774065	0.17401	4.44839	8.6516e-06	0.000769748
																																	NVE17722	helicase	138752138733	4.56617	0.774119	0.283382	2.73171	0.00630058	0.0700934
																																	NVE14280	rho GTPase activating protein	240750	9.48074	0.774152	0.181612	4.26267	2.01996e-05	0.00139053
																																	NVE14031	loss of heterozygosity	133818	2.47243	0.776697	0.27318	2.84317	0.00446667	0.0568558
																																	NVE9611	neurogenic locus notch homolog protein	20239	4.4973	0.779536	0.223398	3.48945	0.000484015	0.011981
																																	NVE6690	*zinc finger protein ZIC 1	121215	5.02529	0.78114	0.239817	3.25723	0.00112507	0.0218773
																																	NVE4972	*pipsqueak-like	245290	5.56592	0.781931	0.218117	3.58491	0.000337195	0.00932718
																																	NVE4585	aminoacid transporter	170515	4.46707	0.782091	0.254473	3.07338	0.00211649	0.0337173
																																	NVE21198	tudor domain containing 3	7216	3.92843	0.782784	0.260744	3.00211	0.00268114	0.039946
																																	NVE11125	neuroblast differentiation-associated protein	128884	5.60522	0.782896	0.24693	3.17051	0.00152171	0.026703
																																	NVE6209	major facilitator superfamily domain containing 6	239633	8.17638	0.783312	0.208865	3.75033	0.000176602	0.0061233
																																	NVE17901	phosphodiesterase	97137	3.32919	0.783879	0.296923	2.64001	0.00829043	0.0835331
																																	NVE5790	mitogen-activated protein kinase kinase kinase 9 isoform 2	11279170998	2.93251	0.786521	0.259197	3.03445	0.00240974	0.0372562
																																	NVE17680	protein phosphatase 1, regulatory subunit	26812	15.516	0.788436	0.142726	5.52413	3.31118e-08	1.95173e-05
																																	NVE17793	guanylate cyclase	40044	3.40199	0.789793	0.2376	3.32404	0.000887241	0.0184308
																																	NVE22750	ATP-binding cassette, sub-family G (WHITE), member	103967	4.00418	0.790481	0.305907	2.58405	0.00976472	0.0909767
																																	NVE4826	amino acid adenylation enzyme/thioester reductase	-	14.948	0.790801	0.237432	3.33064	0.000866462	0.0181591
																																	NVE8554	protein tyrosine phosphatase receptor type	123737123777	5.72285	0.791166	0.203246	3.89265	9.91537e-05	0.00403845
																																	NVE14939	BTB domain	202512	3.02927	0.791824	0.295122	2.68304	0.00729562	0.077309
																																	NVE11121	archain 1	192736	7.20159	0.792114	0.3112	2.54535	0.0109168	0.0972292
																																	NVE5347	ras protein-specific guanine nucleotide-releasing factor	20005	5.2202	0.798605	0.227563	3.50938	0.00044916	0.0112961
																																	NVE530	peroxidasin homolog	110667	3.52959	0.798633	0.242788	3.28943	0.00100392	0.020226
																																	NVE25316	zinc finger protein	228199	3.50298	0.7996	0.260039	3.07492	0.0021056	0.0336575
																																	NVE6007	protein phosphatase 3, catalytic subunit	245588	7.30293	0.800002	0.181081	4.41793	9.9649e-06	0.000866833
																																	NVE15709	amyloid beta (A4) precursor protein-binding, family B, member	136532	4.91056	0.801449	0.232716	3.44389	0.000573415	0.0134524
																																	NVE10815	chemokine-like factor	240133	3.62161	0.801847	0.29867	2.68472	0.00725903	0.0770945
																																	NVE5017	calcium channel, voltage-dependent, T type, alpha	118528170705	6.774	0.802763	0.22014	3.6466	0.000265736	0.0080584
																																	NVE10343	lurophin	90480	4.75595	0.803462	0.225251	3.56696	0.000361141	0.00964849
																																	NVE26199	uncharacterized protein	208975	6.20126	0.803848	0.210852	3.81239	0.00013763	0.00517127
																																	NVE4749	ring finger protein	199550	7.77116	0.805665	0.247447	3.25591	0.0011303	0.0219338
																																	NVE25716	putative nosD copper-binding protein	-	4.32748	0.810578	0.307456	2.63641	0.00837894	0.083621
																																	NVE795	uncharacterized protein	232949	4.20395	0.810618	0.260598	3.11061	0.00186702	0.0311644
																																	NVE7875	*SET domain bifurcated	123168	3.9709	0.812464	0.234399	3.46616	0.000527945	0.0127506
																																	NVE5421	folate receptor	37122	41.4593	0.813359	0.215471	3.7748	0.000160138	0.00567767
																																	NVE25194	E3 ubiquitin-protein ligase dbl4	-	7.77087	0.81583	0.228443	3.57127	0.000355256	0.00960006
																																	NVE2414	protein associated with topoisomerase II homolog 1	244471	4.68744	0.818535	0.230572	3.55003	0.000385191	0.0101757
																																	NVE13250	carboxypeptidase	-	4.16796	0.819165	0.251175	3.26133	0.00110892	0.0216079
																																	NVE12366	protein-methionine sulfoxide oxidase	130908	9.96781	0.819444	0.187693	4.36587	1.2662e-05	0.00102944
																																	NVE21141	DMX-like 1	20552722269	3.03833	0.821556	0.294312	2.79144	0.00524736	0.0628019
																																	NVE5388	protein neuralized	239513	4.73836	0.821625	0.214949	3.82242	0.000132147	0.00504567
																																	NVE4970	RNA-specific adenosine deaminase	118368	7.75523	0.826057	0.171103	4.82784	1.38019e-06	0.000206612
																																	NVE1165	aceylcholinesterase	209664	5.79872	0.827942	0.264071	3.1353	0.00171681	0.0293851
																																	NVE20476	membrane associated guanylate kinase	20232	15.209	0.829132	0.191317	4.33381	1.46549e-05	0.00110569
																																	NVE7792	kinase D-interacting substrate	-	5.5122	0.830164	0.230609	3.59987	0.000318377	0.00898986
																																	NVE4684	kinesin family member	30037	2.60873	0.834358	0.325167	2.56594	0.0102897	0.0940329
																																	NVE10095	uncharacterized protein	-	16.2563	0.835857	0.139481	5.99261	2.065e-09	2.16389e-06
																																	NVE14728	STAMP domain-containing protein 2	-	3.09748	0.836745	0.269522	3.10455	0.00190569	0.0314878
																																	NVE743	helicase domino	111040	18.5196	0.837256	0.157648	5.31093	1.09066e-07	4.68982e-05
																																	NVE21183	PAB-dependent poly(A)-specific ribonuclease subunit	52028	5.96459	0.83852	0.239468	3.50159	0.000462489	0.0116004
																																	NVE11765	uncharacterized protein	240326	2.70807	0.838882	0.330811	2.53583	0.011218	0.0986912
																																	NVE6181	vitellogenin II precursor	239621	4.17426	0.840201	0.250832	3.34966	0.000809105	0.0173424
																																	NVE21124	transducin-like enhancer of split	184640	9.09863	0.843667	0.181457	4.6494	3.32904e-06	0.000413108
																																	NVE23664	cytadherence	5.00941e+16	46.6489	0.843689	0.162637	5.18755	2.13074e-07	6.71816e-05
																																	NVE26082	PLAT/LH2 domain	-	2.71715	0.847363	0.302872	2.79776	0.0051459	0.0625212
																																	NVE23824	uncharacterized protein	-	2.93929	0.848296	0.331648	2.55782	0.010533	0.0953116
																																	NVE13094	carbohydrate binding	5058692641	6.28768	0.848589	0.210625	4.02891	5.60363e-05	0.00275249
																																	NVE78	ceramide synthase 1	79235	4.69431	0.849217	0.208041	4.08198	4.46536e-05	0.00232668
																																	NVE3474	Microtubule-actin cross-linking factor 1	211305	9.334	0.849528	0.270881	3.13616	0.00171174	0.0293517
																																	NVE6321	mitogen-activated protein kinase kinase kinase	120549	3.88848	0.854374	0.224784	3.80086	0.000144193	0.0053329
																																	NVE17459	glycoprotein	248154	3.1545	0.85754	0.286929	2.98868	0.00280181	0.0412229
																																	NVE14301	chitin synthase	93407	15.6046	0.857763	0.24533	3.49636	0.000471646	0.0117674
																																	NVE6803	NLR family, CARD domain containing 4	-	4.9342	0.858549	0.279078	3.07637	0.00209535	0.0336219
																																	NVE19229	dentin sialophosphoprotein precursor	204405	5.83364	0.859576	0.23951	3.58889	0.000332092	0.00929365
																																	NVE7275	myosin VIIA	122088	3.33868	0.859985	0.278541	3.08747	0.0020187	0.0328248
																																	NVE23675	cellulase	243050	19.0738	0.861075	0.289553	2.97381	0.00294131	0.0426761
																																	NVE879	potassium voltage-gated channel shaker-related subfamily member	23227	4.14273	0.861359	0.268864	3.2037	0.00135674	0.0247361
																																	NVE1274	aminopeptidase	179195	2.69593	0.862495	0.263229	3.27659	0.00105068	0.0207459
																																	NVE2434	diacylglycerol kinase	244480	7.70717	0.865001	0.18107	4.77717	1.77781e-06	0.000250246
																																	NVE19792	collagen triple helix repeat	204742	10.4408	0.867562	0.212602	4.08069	4.49016e-05	0.00232674
																																	NVE6925	sodium calcium exchanger	239709	7.3028	0.870422	0.214286	4.06197	4.8661e-05	0.00246732
																																	NVE7793	la ribonucleoprotein domain family member	24847	3.04172	0.875853	0.283991	3.08409	0.00204176	0.0330857
																																	NVE13527	NvShavenbaby/ove-like	92799	3.03901	0.877454	0.258087	3.39984	0.000674264	0.0150949
																																	NVE419	coiled-coil domain containing 150	208995	3.94939	0.880589	0.2945	2.99011	0.00278872	0.0410945
																																	NVE5417	ATPase Cu transporting	87416	7.4036	0.885927	0.288802	3.0676	0.00215788	0.0341459
																																	NVE12367	uncharacterized protein	-	3.54945	0.887871	0.2383	3.72585	0.00019466	0.00651007
																																	NVE22359	uncharacterized protein	8306383210	8.27939	0.887929	0.201667	4.40295	1.06788e-05	0.000907311
																																	NVE11223	p21 protein (Cdc42 Rac)-activated kinase	91286	2.92543	0.889468	0.273818	3.24839	0.00116062	0.0222268
																																	NVE2081	uncharacterized protein	-	8.50962	0.890473	0.227775	3.90945	9.25076e-05	0.00401952
																																	NVE23123	uncharacterized protein	-	3.84139	0.891865	0.274505	3.24899	0.00115816	0.0222268
																																	NVE18650	uncharacterized protein	-	6.92456	0.892042	0.222236	4.01394	5.97139e-05	0.00287327
																																	NVE2685	WW domain-binding protein	244580	5.75343	0.892421	0.208879	4.27244	1.93347e-05	0.00134078
																																	NVE25540	DNA-directed RNA polymerase	229643	2.84025	0.893118	0.27004	3.30736	0.000941812	0.0194359
																																	NVE15925	rho guanine nucleotide exchange factor (GEF) 33	-	5.95548	0.894136	0.19823	4.5106	6.46441e-06	0.000641745
																																	NVE25348	PDZ domain-containing	-	6.42182	0.897905	0.200347	4.48174	7.40368e-06	0.000685873
																																	NVE22014	cadherin	20161	10.6651	0.899	0.205378	4.3773	1.2016e-05	0.000994064
																																	NVE25708	uncharacterized protein	22119	2.33479	0.900183	0.351505	2.56094	0.0104389	0.0949366
																																	NVE3971	apoptosis regulator	-	2.60679	0.901409	0.292716	3.07946	0.00207374	0.0334316
																																	NVE11923	argininosuccinate synthase 1	173898	4.5529	0.902171	0.297143	3.03615	0.00239617	0.0371071
																																	NVE6336	zinc finger, FYVE domain containing	120505	3.07498	0.902591	0.297497	3.03394	0.00241379	0.0372577
																																	NVE11493	t-cell lymphoma invasion and metastasis	129300129286	4.89599	0.90393	0.23338	3.87321	0.000107411	0.00427423
																																	NVE10731	leucine rich repeat	216080	3.52383	0.904238	0.282982	3.19539	0.00139641	0.025092
																																	NVE10179	collagen	215690	132.59	0.904954	0.200757	4.50771	6.55321e-06	0.000641934
																																	NVE13816	uncharacterized protein	-	3.199	0.910451	0.345731	2.63341	0.00845331	0.084185
																																	NVE2200	growth factor receptor-bound protein 2-A	198950	6.76802	0.911812	0.233598	3.90334	9.48725e-05	0.00401952
																																	NVE3491	putative NF-X1 finger and helicase domain	40923	5.49267	0.913322	0.297781	3.06709	0.00216153	0.0341463
																																	NVE4682	endophilin a, putative	160716	3.28801	0.913405	0.256061	3.56714	0.000360902	0.00964849
																																	NVE4882	protease, serine, 12 (neurotrypsin, motopsin)	118215	2.84284	0.914304	0.342433	2.67003	0.00758451	0.079301
																																	NVE25940	solute carrier family 6	187148	2.81311	0.91691	0.317388	2.88892	0.00386565	0.0520058
																																	NVE16681	E3 ubiquitin-protein ligase	137486	7.30904	0.917878	0.278726	3.29311	0.000990845	0.0200581
																																	NVE8650	zinc finger protein Dzip1	222908	3.46742	0.919621	0.275302	3.34041	0.000836561	0.0176897
																																	NVE8052	ATP-binding cassette, subfamily B (MDR TAP), member	237874	3.35864	0.920446	0.355598	2.58844	0.00964108	0.0907435
																																	NVE14414	leucine rich repeat containing 58	247673	5.13171	0.921274	0.220129	4.18516	2.84968e-05	0.00176812
																																	NVE19108	*forkhead box N3	67209	2.47025	0.922662	0.307159	3.00386	0.0026658	0.039867
																																	NVE26108	peritrophin 1	-	3.33513	0.931285	0.329481	2.82652	0.00470571	0.0587808
																																	NVE22758	uncharacterized protein	242774	7.26163	0.933331	0.214826	4.34459	1.39536e-05	0.00106989
																																	NVE5203	DnaJ (Hsp40) homolog, subfamily A, member	118966	3.27627	0.938421	0.25095	3.73948	0.000184404	0.0062334
																																	NVE444	YTH domain containing 1	17350	34.6443	0.94173	0.127657	7.37706	1.61828e-13	1.5262e-09
																																	NVE4713	recombination-activating gene	199510	3.13989	0.944187	0.291496	3.2391	0.00119906	0.0226338
																																	NVE10263	uncharacterized protein	-	4.17966	0.949636	0.278498	3.40984	0.000650002	0.0147006
																																	NVE19409	adrenoceptor beta	1683	3.16986	0.949792	0.288106	3.29668	0.000978363	0.0198856
																																	NVE23608	cadherin	243040	2.81645	0.949964	0.303839	3.12654	0.00176879	0.0300026
																																	NVE17393	ror precursor	-	5.68464	0.951518	0.203967	4.66506	3.0853e-06	0.000393209
																																	NVE4178	ankyrin repeat domain 50	245053	3.52285	0.952477	0.259714	3.6674	0.000245027	0.00752718
																																	NVE18225	sin3A-associated protein	233754	2.48374	0.966161	0.29924	3.22871	0.00124348	0.0231307
																																	NVE8298	failed axon connections homolog	161291	8.96431	0.967258	0.335141	2.88613	0.00390017	0.0520058
																																	NVE9928	uncharacterized protein	-	9.21596	0.973857	0.200179	4.86493	1.14495e-06	0.000188327
																																	NVE9694	polyamine oxidase (exo-N4-amino)	215325	3.5682	0.975724	0.268072	3.63978	0.000272875	0.00816798
																																	NVE4666	voltage-dependent P/Q-type calcium channel subunit alpha-1A	59997	4.23403	0.979398	0.266872	3.66991	0.000242636	0.00749185
																																	NVE3065	sarco/endoplasmic reticulum calcium transporting ATPase	160437	2.5261	0.980261	0.335976	2.91765	0.00352676	0.048627
																																	NVE5973	F-box and leucine-rich repeat protein 5	2244	3.80874	0.987072	0.260505	3.78907	0.000151212	0.00552045
																																	NVE5715	integral membrane-associated protein	212811	3.03892	0.998769	0.283548	3.52239	0.000427669	0.0109602
																																	NVE19389	*max dimerization protein	241780	3.29765	1.00025	0.275308	3.63322	0.000279908	0.00827529
																																	NVE12183	7 transmembrane receptor (rhodopsin family)	918719181791752	4.4306	1.00627	0.334104	3.01183	0.00259677	0.0390592
																																	NVE17727	cytochrome	219808	3.0665	1.00748	0.305354	3.29938	0.000969002	0.0197801
																																	NVE5561	core-binding factor, runt domain, alpha subunit 2	119279	2.55153	1.00819	0.30754	3.27823	0.0010446	0.0207403
																																	NVE1721	nuclear chaperone	2003412152	2.9967	1.01285	0.300825	3.36691	0.000760158	0.0165182
																																	NVE6564	thromboxane-A synthase	120897	2.4049	1.01668	0.368897	2.75601	0.00585108	0.0664813
																																	NVE4510	ADAM precursor	-	3.44406	1.01715	0.294974	3.44826	0.000564209	0.0133061
																																	NVE2015	papilin / 'four-disulfide core'	5.92661e+16	10.4626	1.03217	0.182701	5.6495	1.60915e-08	1.0761e-05
																																	NVE1443	collagen	-	5.89877	1.03307	0.273642	3.77525	0.000159847	0.00567767
																																	NVE11847	carbamyl phosphate synthetase	10511	4.40585	1.04638	0.326914	3.20077	0.0013706	0.024858
																																	NVE12755	latrophilin	13642	3.47549	1.06139	0.324901	3.26681	0.00108766	0.0212714
																																	NVE19980	stearoyl-CoA desaturase	24362	4.9941	1.07934	0.347678	3.10444	0.00190643	0.0314878
																																	NVE1906	mitochondrial GTPase involved in mitochondrial trafficking	113475	4.31114	1.12501	0.310116	3.62772	0.000285937	0.00837477
																																	NVE4825	polyketide synthase	70130	9.6043	1.12658	0.268693	4.19281	2.75523e-05	0.00172083
																																	NVE9026	uncharacterized protein	-	4.36727	1.13919	0.271593	4.19445	2.73532e-05	0.00171979
																																	NVE4968	EH domain binding protein	118436	3.41967	1.17631	0.255941	4.596	4.30677e-06	0.000466864
																																	NVE22614	galaxin-like	206519	3.43553	1.25078	0.4483	2.79004	0.00527007	0.0628319
																																	NVE10510	ubiquitin specific peptidase	127712	3.99256	1.25915	0.250363	5.02931	4.92236e-07	0.000120464
																																	NVE9434	uncharacterized protein	-	10.1713	1.26956	0.304313	4.17188	3.02092e-05	0.0018263
																																	NVE14475	sodium/calcium exchanger protein	-	2.93164	1.42079	0.339901	4.18002	2.91487e-05	0.00178507
																																	NVE2343	pyridoxal-phosphate dependent enzyme	113876	45.9925	1.50752	0.379434	3.97307	7.09517e-05	0.00329628
																																	NVE4987	sphingosine-1-phosphate phosphatase	16544	22.2624	1.73966	0.673466	2.58314	0.00979055	0.0910033
[truncated: 11 more columns]

## Sheet: Table S4 Legend
Table S4
Gene ontology enrichment for modules in gene co-expression analysis

## Sheet: Table 4
A. Molecular Function (MF)						B. Biological Process (BP)						C. Cellular Component (CC)
Module	# of genes	Ontology	GO annotation	Padj		Module	# of genes	Ontology	GO annotation	Padj		Module	# of genes	Ontology	GO annotation	Padj
greenyellow	172	MF	cation binding	1e-15		greenyellow	172	BP	protein localization to membrane	1e-15		greenyellow	172	CC	extracellular region	1e-15
			peptidase activity	1e-15					glucose metabolic process	1e-15					extracellular region part	1e-15
			serine-type peptidase activity	1e-15					carbohydrate biosynthetic process	1e-15					secretory vesicle	1e-15
			structural constituent of muscle	1e-15					monosaccharide biosynthetic process	1e-15					transport vesicle	1e-15
			rRNA binding	1e-15					pyruvate metabolic process	1e-15					contractile fiber	1e-15
			structural molecule activity	0.0166667					gluconeogenesis	1e-15					extracellular space	1e-15
			oxidoreductase activity, acting on the aldehyde or oxo group of donors	0.0333333					regulation of fibrinolysis	1e-15					lipid droplet	1e-15
			metalloexopeptidase activity	0.0333333					carbohydrate catabolic process	0.00833333					extracellular membrane-bounded organelle	1e-15
			calcium ion binding	0.04					amide biosynthetic process	0.00909091					oligosaccharyltransferase complex	1e-15
			exopeptidase activity	0.0416667					cellular amide metabolic process	0.01					synaptic vesicle	0.0230769
			endopeptidase activity	0.0428571					protein localization to endoplasmic reticulum	0.0111111					extracellular matrix	0.025
			transferase activity, transferring nitrogenous groups	0.0454545					carbohydrate metabolic process	0.0125					I band	0.0272727
pink	93	MF	kinase binding	1e-15					digestion	0.0142857					large ribosomal subunit	0.0285714
			hydrolase activity, acting on glycosyl bonds	0.05					glucose catabolic process	0.0153846					supramolecular complex	0.03
purple	157	MF	receptor regulator activity	1e-15					positive regulation of response to wounding	0.03125					secretory granule	0.0333333
			receptor ligand activity	1e-15					negative regulation of wound healing	0.03125		pink	93	CC	vacuolar part	1e-15
midnightblue	51	MF	RNA binding	1e-15					monosaccharide metabolic process	0.0352941					vacuole	1e-15
			structural molecule activity	1e-15					oxidoreduction coenzyme metabolic process	0.0444444					vacuolar lumen	1e-15
			structural constituent of ribosome	1e-15					nicotinamide nucleotide biosynthetic process	0.045					whole membrane	0.02
black	441	MF	oxidoreductase activity	1e-15					alcohol metabolic process	0.0473684					late endosome	0.025
			isomerase activity	1e-15		pink	93	BP	immune system development	1e-15					endosome	0.0333333
			antioxidant activity	1e-15					leukocyte differentiation	1e-15					endosomal part	0.0375
			peroxidase activity	1e-15					negative regulation of response to external stimulus	1e-15					lytic vacuole membrane	0.0428571
			aspartic-type peptidase activity	0.0285714					cellular response to external stimulus	1e-15		purple	157	CC	extracellular region part	1e-15
			hormone binding	0.0285714					response to starvation	1e-15					extracellular region	1e-15
			intramolecular oxidoreductase activity	0.04					cellular response to starvation	1e-15					extracellular space	1e-15
blue	982	MF	pyrophosphatase activity	1e-15					regulation of TOR signaling	1e-15					endoplasmic reticulum lumen	1e-15
			ATPase activity	1e-15					macroautophagy	1e-15		midnightblue	51	CC	nucleolus	1e-15
			oxidoreductase activity	1e-15					autophagy	0.0222222					ribonucleoprotein complex	1e-15
			monovalent inorganic cation transmembrane transporter activity	1e-15					negative regulation of intracellular signal transduction	0.0421053					cytosolic part	1e-15
			P-P-bond-hydrolysis-driven transmembrane transporter activity	1e-15					vacuole organization	0.0444444					large ribosomal subunit	1e-15
			ATPase activity, coupled to movement of substances	1e-15					negative regulation of inflammatory response	0.0470588					ribosome	1e-15
			active ion transmembrane transporter activity	1e-15		purple	157	BP	innate immune response	1e-15					small ribosomal subunit	1e-15
			proton transmembrane transporter activity	1e-15					activation of immune response	1e-15		black	441	CC	NA	NA
			oxidoreductase activity, acting on NAD(P)H	1e-15					protein activation cascade	1e-15		blue	982	CC	microtubule associated complex	1e-15
			proton-exporting ATPase activity	1e-15					complement activation	1e-15					envelope	1e-15
			NADH dehydrogenase activity	1e-15					renal system process	0.02					microtubule organizing center	1e-15
			electron transfer activity	0.00833333					immune response	0.03					mitochondrial matrix	1e-15
			beta-tubulin binding	0.0230769					defense response	0.0333333					cilium	1e-15
			oxidoreductase activity, acting on diphenols and related substances as donors	0.03125					positive regulation of immune system process	0.0375					mitochondrial part	1e-15
			active transmembrane transporter activity	0.0333333					regulation of leukocyte chemotaxis	0.0428571					mitochondrial envelope	1e-15
			motor activity	0.0357143		midnightblue	51	BP	mitotic cell cycle process	1e-15					ciliary part	1e-15
			microtubule motor activity	0.0388889					microtubule cytoskeleton organization	1e-15					endopeptidase complex	1e-15
			transferase activity, transferring acyl groups	0.0411765					ncRNA metabolic process	1e-15					mitochondrial membrane part	1e-15
			chaperone binding	0.0421053					ribonucleoprotein complex biogenesis	1e-15					mitochondrial protein complex	1e-15
turquoise	2926	MF	transcription regulator activity	1e-15					spindle organization	1e-15					dynein complex	1e-15
			enzyme binding	1e-15					molting cycle	1e-15					axoneme	1e-15
			DNA-binding transcription factor activity	1e-15					cytosolic transport	1e-15					proton-transporting two-sector ATPase complex	1e-15
			phosphotransferase activity, alcohol group as acceptor	1e-15					macromolecule catabolic process	1e-15					mitochondrial respiratory chain	1e-15
			molecular transducer activity	1e-15					RNA biosynthetic process	1e-15					axoneme part	1e-15
			double-stranded DNA binding	1e-15					ncRNA processing	1e-15					oxidoreductase complex	1e-15
			signaling receptor activity	1e-15					mRNA metabolic process	1e-15					inner mitochondrial membrane protein complex	1e-15
			regulatory region nucleic acid binding	1e-15					microtubule organizing center organization	1e-15					proton-transporting two-sector ATPase complex, catalytic domain	1e-15
			metal ion transmembrane transporter activity	1e-15					intracellular protein transport	1e-15					proton-transporting ATP synthase complex	1e-15
			calmodulin binding	1e-15					protein localization to organelle	1e-15					NADH dehydrogenase complex	1e-15
			protein domain specific binding	1e-15					cellular amide metabolic process	1e-15					mitochondrial proton-transporting ATP synthase complex, catalytic core F(1)	1e-15
			PDZ domain binding	1e-15					molting cycle, collagen and cuticulin-based cuticle	1e-15					proton-transporting two-sector ATPase complex, proton-transporting domain	0.0125
			RNA polymerase II transcription factor activity, sequence-specific DNA binding	0.00526316					rRNA metabolic process	1e-15					microtubule	0.0130435
			protein tyrosine kinase activity	0.00555556					interspecies interaction between organisms	1e-15					peptidase complex	0.024
			phosphatidylinositol phosphate binding	0.00588235					ribosome biogenesis	1e-15					chromosome, centromeric region	0.025
			transferase activity, transferring phosphorus-containing groups	0.00625					amide biosynthetic process	1e-15					DNA packaging complex	0.0259259
			calcium channel activity	0.00666667					centrosome cycle	1e-15					condensed chromosome	0.0269231
			signaling receptor binding	0.00714286					ribosomal large subunit biogenesis	1e-15					membrane protein complex	0.03
			channel activity	0.00769231					protein localization to membrane	1e-15					cytoplasmic dynein complex	0.0310345
			phospholipid binding	0.00869565					cellular component disassembly	1e-15					mitochondrial ribosome	0.0375
			sequence-specific double-stranded DNA binding	0.00909091					ribosome assembly	1e-15					polymeric cytoskeletal fiber	0.0387097
			nucleoside-triphosphatase regulator activity	0.00952381					protein-containing complex disassembly	1e-15					proteasome regulatory particle, base subcomplex	0.0393939
			ligand-gated ion channel activity	0.00967742					spindle elongation	1e-15					chromosomal part	0.0411765
lightcyan	39	MF	NA	NA					RNA catabolic process	1e-15					vacuolar proton-transporting V-type ATPase complex	0.0457143
grey60	37	MF	NA	NA					protein localization to endoplasmic reticulum	1e-15		turquoise	2926	CC	nucleoplasm part	1e-15
salmon	67	MF	NA	NA					translational initiation	1e-15					cell body	1e-15
									ribosomal small subunit biogenesis	1e-15					cell projection part	1e-15
									ribosomal small subunit assembly	1e-15					Golgi apparatus	1e-15
									regulation of cellular amide metabolic process	0.00588235					neuron projection	1e-15
									genitalia development	0.00606061					plasma membrane protein complex	1e-15
									ribonucleoprotein complex subunit organization	0.0142857					Golgi apparatus part	1e-15
									reproductive system development	0.0166667					intrinsic component of plasma membrane	1e-15
									multicellular organism aging	0.0243243					cell leading edge	1e-15
						black	441	BP	NA	NA					plasma membrane region	1e-15
						blue	982	BP	purine-containing compound metabolic process	1e-15					Golgi membrane	1e-15
									drug metabolic process	1e-15					organelle subcompartment	1e-15
									oxidation-reduction process	1e-15					axon	1e-15
									nucleoside monophosphate metabolic process	1e-15					dendrite	1e-15
									cell cycle phase	1e-15					synapse part	1e-15
									generation of precursor metabolites and energy	1e-15					synapse	1e-15
									microtubule-based movement	1e-15					cell projection membrane	1e-15
									regulation of ligase activity	1e-15					membrane region	1e-15
									anaphase-promoting complex-dependent catabolic process	1e-15					cell-substrate junction	1e-15
									cellular respiration	1e-15					synaptic membrane	1e-15
									cilium movement	1e-15					cell junction	1e-15
									respiratory electron transport chain	1e-15					postsynaptic density	1e-15
									ATP synthesis coupled electron transport	1e-15					cell-cell junction	1e-15
									mitochondrial electron transport, NADH to ubiquinone	1e-15					anchoring junction	1e-15
									regulation of cell cycle arrest	0.00526316					neuron projection terminus	1e-15
									mitochondrial transmembrane transport	0.00555556					basolateral plasma membrane	1e-15
									cilium organization	0.00588235					cell-cell adherens junction	1e-15
									proton transmembrane transport	0.00625					site of polarized growth	1e-15
									mitotic S phase	0.00666667					axon part	1e-15
									DNA integrity checkpoint	0.0136364					Golgi stack	1e-15
									mitochondrial respiratory chain complex assembly	0.0142857					neuromuscular junction	1e-15
									cell cycle phase transition	0.015					postsynaptic membrane	1e-15
									mitotic G1 DNA damage checkpoint	0.026087					Golgi cisterna	1e-15
									signal transduction in response to DNA damage	0.028					caveola	1e-15
									nucleoside biosynthetic process	0.0291667					basal part of cell	1e-15
									antigen processing and presentation of peptide antigen via MHC class I	0.0407407					basal plasma membrane	0.00555556
									energy coupled proton transport, down electrochemical gradient	0.0413793		lightcyan	39	CC	NA	NA
									positive regulation of cell cycle process	0.0423077		grey60	37	CC	NA	NA
									regulation of cell cycle phase transition	0.0428571		salmon	67	CC	NA	NA
						turquoise	2926	BP	positive regulation of cell communication	1e-15
									pattern specification process	1e-15
									multicellular organismal signaling	1e-15
									positive regulation of RNA metabolic process	1e-15
									regulation of anatomical structure morphogenesis	1e-15
									cell morphogenesis involved in differentiation	1e-15
									sensory organ development	1e-15
									muscle organ development	1e-15
									muscle structure development	1e-15
									regulation of transport	1e-15
									embryonic morphogenesis	1e-15
									post-embryonic animal organ development	1e-15
									protein phosphorylation	1e-15
									axon development	1e-15
									neuron projection guidance	1e-15
									cell fate commitment	1e-15
									enzyme linked receptor protein signaling pathway	1e-15
									positive regulation of transcription by RNA polymerase II	1e-15
									sensory organ morphogenesis	1e-15
									cardiovascular system development	1e-15
									regulation of system process	1e-15
									gastrulation	1e-15
									vasculature development	1e-15
									epithelial tube morphogenesis	1e-15
									muscle cell differentiation	1e-15
									regulation of cell development	1e-15
									chordate embryonic development	1e-15
									heart development	1e-15
									appendage development	1e-15
									regulation of secretion	1e-15
									positive regulation of cell development	1e-15
									regulation of nervous system development	1e-15
									regulation of hormone levels	1e-15
									regulation of neuron differentiation	1e-15
									heart morphogenesis	1e-15
									regulation of neurological system process	1e-15
									forebrain development	1e-15
									regulation of synapse structure or activity	1e-15
									detection of external stimulus	1e-15
									positive regulation of stress-activated MAPK cascade	0.00166667
									actin filament-based process	0.00169492
									locomotory behavior	0.00172414
									regulation of locomotion	0.00175439
									regulation of vesicle-mediated transport	0.00178571
									regionalization	0.00181818
									regulation of GTPase activity	0.00185185
									regulation of developmental growth	0.00188679
									stem cell division	0.00192308
									morphogenesis of a branching structure	0.00196078
									positive regulation of cell differentiation	0.002
									cardiac muscle tissue development	0.00204082
									embryonic organ development	0.00208333
									cell cycle arrest	0.00212766
									neuron migration	0.00212766
									regulation of muscle tissue development	0.00222222
									imaginal disc-derived appendage development	0.00227273
									muscle cell development	0.00232558
									developmental growth	0.00232558
									limb development	0.00243902
									stem cell differentiation	0.0025
									negative regulation of Wnt signaling pathway	0.0030303
									regulation of striated muscle cell differentiation	0.0030303
									regulation of stress-activated MAPK cascade	0.003125
									embryonic appendage morphogenesis	0.0031746
									hormone transport	0.0031746
									negative regulation of multicellular organismal process	0.00327869
									regulation of Wnt signaling pathway	0.00428571
									Wnt signaling pathway	0.00434783
									response to growth factor	0.00441176
									signal transduction by protein phosphorylation	0.00447761
									regulation of transmembrane transport	0.00526316
									morphogenesis of embryonic epithelium	0.00533333
									Notch signaling pathway	0.00540541
									in utero embryonic development	0.00547945
									cardiocyte differentiation	0.00555556
									cerebral cortex development	0.0056338
									detection of stimulus	0.00649351
									compound eye development	0.00769231
									cell-cell junction organization	0.00843373
									diencephalon development	0.00853659
									negative regulation of canonical Wnt signaling pathway	0.00853659
									stem cell proliferation	0.00875
									formation of primary germ layer	0.00875
						lightcyan	39	BP	NA	NA
						grey60	37	BP	NA	NA
						salmon	67	BP	NA	NA

## Sheet: Table S5 Legend
Table S5
Gene expression comparisons for the candidate circadian genes reported in this study

[truncated: 1 more sheets: Table S5]
